# Supplementary material for: Ridaforolimus (MK-8669) synergizes with Dalotuzumab (MK-0646) in hormone-sensitive breast cancer
Source: BMC Cancer. 2016 Oct 20;16:814. doi: 10.1186/s12885-016-2847-3 (PMC5073873; doi:10.1186/s12885-016-2847-3)
Supplement: Additional file 1: Table S1. — Statistical analysis of IGF1R expression for samples depicted in Fig. 1. (XLSX 44 kb) [file 12885_2016_2847_MOESM1_ESM.xlsx]

## Sheet: Sheet1
Table Analyzed	STATS IGF1R
ANOVA summary
F	20.01
P value	< 0.0001
P value summary	****
Are differences among means statistically significant? (P < 0.05)	Yes
Number of groups	6
R square	0.8065
ANOVA table	SS	DF	MS
Treatment (between columns)	133500000000	5	26700000000
Residual (within columns)	32030000000	24	1335000000
Total	165600000000	29
Tukey's multiple comparisons test	Mean Diff.	95% CI of diff.	Significant?	Summary
Control vs. TAM	50429	-17971 to 118830	No	ns
Control vs. LET	15193	-53207 to 83593	No	ns
Control vs. MK-0646	-140113	-208513 to -71713	Yes	****
Control vs. TAM + MK-0646	27324	-45591 to 100238	No	ns
Control vs. LET + MK-0646	-81987	-150387 to -13586	Yes	*
TAM vs. LET	-35237	-106678 to 36205	No	ns
TAM vs. MK-0646	-190543	-261984 to -119101	Yes	****
TAM vs. TAM + MK-0646	-23106	-98881 to 52670	No	ns
TAM vs. LET + MK-0646	-132416	-203858 to -60974	Yes	****
LET vs. MK-0646	-155306	-226748 to -83864	Yes	****
LET vs. TAM + MK-0646	12131	-63645 to 87906	No	ns
LET vs. LET + MK-0646	-97179	-168621 to -25738	Yes	**
MK-0646 vs. TAM + MK-0646	167437	91661 to 243212	Yes	****
MK-0646 vs. LET + MK-0646	58127	-13315 to 129568	No	ns
TAM + MK-0646 vs. LET + MK-0646	-109310	-185085 to -33535	Yes	**
