# Supplementary material for: Ridaforolimus (MK-8669) synergizes with Dalotuzumab (MK-0646) in hormone-sensitive breast cancer
Source: BMC Cancer. 2016 Oct 20;16:814. doi: 10.1186/s12885-016-2847-3 (PMC5073873; doi:10.1186/s12885-016-2847-3)
Supplement: Additional file 2: Table S2. — Statistical analysis of IRA expression for samples depicted in Fig. 1. (XLSX 44 kb) [file 12885_2016_2847_MOESM2_ESM.xlsx]

## Sheet: Sheet1
Table Analyzed	STATS IRA
ANOVA summary
F	16.25
P value	< 0.0001
P value summary	****
Are differences among means statistically significant? (P < 0.05)	Yes
Number of groups	6
R square	0.7719
ANOVA table	SS	DF	MS
Treatment (between columns)	899000000	5	179800000
Residual (within columns)	265600000	24	11070000
Total	1165000000	29
Tukey's multiple comparisons test	Mean Diff.	95% CI of diff.	Significant?	Summary
Control vs. TAM	73.5	-6155 to 6302	No	ns
Control vs. LET	-1143	-7371 to 5085	No	ns
Control vs. MK-0646	-9279	-15507 to -3050	Yes	**
Control vs. TAM + MK-0646	-5777	-12416 to 862.8	No	ns
Control vs. LET + MK-0646	-14510	-20738 to -8282	Yes	****
TAM vs. LET	-1217	-7722 to 5289	No	ns
TAM vs. MK-0646	-9352	-15857 to -2847	Yes	**
TAM vs. TAM + MK-0646	-5850	-12750 to 1050	No	ns
TAM vs. LET + MK-0646	-14583	-21089 to -8078	Yes	****
LET vs. MK-0646	-8135	-14641 to -1630	Yes	**
LET vs. TAM + MK-0646	-4633	-11533 to 2266	No	ns
LET vs. LET + MK-0646	-13367	-19872 to -6862	Yes	****
MK-0646 vs. TAM + MK-0646	3502	-3398 to 10402	No	ns
MK-0646 vs. LET + MK-0646	-5231	-11737 to 1274	No	ns
TAM + MK-0646 vs. LET + MK-0646	-8733	-15633 to -1834	Yes	**
