# Supplementary material for: Ridaforolimus (MK-8669) synergizes with Dalotuzumab (MK-0646) in hormone-sensitive breast cancer
Source: BMC Cancer. 2016 Oct 20;16:814. doi: 10.1186/s12885-016-2847-3 (PMC5073873; doi:10.1186/s12885-016-2847-3)
Supplement: Additional file 3: Table S3. — Statistical analysis of IRB expression for samples depicted in Fig. 1. (XLSX 44 kb) [file 12885_2016_2847_MOESM3_ESM.xlsx]

## Sheet: Sheet1
Table Analyzed	STATS IRB
ANOVA summary
F	3.898
P value	0.01
P value summary	**
Are differences among means statistically significant? (P < 0.05)	Yes
Number of groups	6
R square	0.4482
ANOVA table	SS	DF	MS
Treatment (between columns)	37500000	5	7501000
Residual (within columns)	46180000	24	1924000
Total	83680000	29
Tukey's multiple comparisons test	Mean Diff.	95% CI of diff.	Significant?	Summary
Control vs. TAM	-338.1	-2935 to 2259	No	ns
Control vs. LET	-595.2	-3192 to 2002	No	ns
Control vs. MK-0646	-2680	-5277 to -82.59	Yes	*
Control vs. TAM + MK-0646	-2210	-4978 to 558.6	No	ns
Control vs. LET + MK-0646	-2519	-5116 to 77.87	No	ns
TAM vs. LET	-257	-2970 to 2456	No	ns
TAM vs. MK-0646	-2342	-5054 to 371.0	No	ns
TAM vs. TAM + MK-0646	-1872	-4749 to 1005	No	ns
TAM vs. LET + MK-0646	-2181	-4894 to 531.5	No	ns
LET vs. MK-0646	-2084	-4797 to 628.1	No	ns
LET vs. TAM + MK-0646	-1615	-4492 to 1262	No	ns
LET vs. LET + MK-0646	-1924	-4637 to 788.5	No	ns
MK-0646 vs. TAM + MK-0646	469.8	-2407 to 3347	No	ns
MK-0646 vs. LET + MK-0646	160.5	-2552 to 2873	No	ns
TAM + MK-0646 vs. LET + MK-0646	-309.4	-3186 to 2568	No	ns
