# Supplementary material for: Ridaforolimus (MK-8669) synergizes with Dalotuzumab (MK-0646) in hormone-sensitive breast cancer
Source: BMC Cancer. 2016 Oct 20;16:814. doi: 10.1186/s12885-016-2847-3 (PMC5073873; doi:10.1186/s12885-016-2847-3)
Supplement: Additional file 4: Table S4. — Statistical analysis of final tumor volume for samples depicted in Fig. 5. (XLSX 44 kb) [file 12885_2016_2847_MOESM4_ESM.xlsx]

## Sheet: Sheet1
Table Analyzed	STATS Xeno
ANOVA summary
F	9.257
P value	< 0.0001
P value summary	****
Are differences among means statistically significant? (P < 0.05)	Yes
Number of groups	8
R square	0.6694
ANOVA table	SS	DF	MS
Treatment (between columns)	36644	7	5235
Residual (within columns)	18096	32	565.5
Total	54741	39
Tukey's multiple comparisons test	Mean Diff.	95% CI of diff.	Significant?	Summary
Control vs. LET	68.63	19.92 to 117.4	Yes	**
Control vs. MK-0646	29.98	-18.74 to 78.70	No	ns
Control vs. MK-8669	81.28	32.56 to 130.0	Yes	***
Control vs. MK-0646+MK-8669	78.48	29.76 to 127.2	Yes	***
Control vs. LET+MK-8669	88.24	39.52 to 137.0	Yes	****
Control vs. LET+MK-0646	70.62	21.90 to 119.3	Yes	**
Control vs. LET+MK0646+MK-8669	94.23	45.51 to 143.0	Yes	****
LET vs. MK-0646	-38.66	-87.38 to 10.06	No	ns
LET vs. MK-8669	12.65	-36.07 to 61.37	No	ns
LET vs. MK-0646+MK-8669	9.848	-38.87 to 58.57	No	ns
LET vs. LET+MK-8669	19.61	-29.11 to 68.33	No	ns
LET vs. LET+MK-0646	1.988	-46.73 to 50.71	No	ns
LET vs. LET+MK0646+MK-8669	25.6	-23.12 to 74.32	No	ns
MK-0646 vs. MK-8669	51.3	2.585 to 100.0	Yes	*
MK-0646 vs. MK-0646+MK-8669	48.5	-0.2150 to 97.22	No	ns
MK-0646 vs. LET+MK-8669	58.26	9.542 to 107.0	Yes	*
MK-0646 vs. LET+MK-0646	40.64	-8.075 to 89.36	No	ns
MK-0646 vs. LET+MK0646+MK-8669	64.25	15.53 to 113.0	Yes	**
MK-8669 vs. MK-0646+MK-8669	-2.8	-51.52 to 45.92	No	ns
MK-8669 vs. LET+MK-8669	6.957	-41.76 to 55.68	No	ns
MK-8669 vs. LET+MK-0646	-10.66	-59.38 to 38.06	No	ns
MK-8669 vs. LET+MK0646+MK-8669	12.95	-35.77 to 61.67	No	ns
MK-0646+MK-8669 vs. LET+MK-8669	9.757	-38.96 to 58.48	No	ns
MK-0646+MK-8669 vs. LET+MK-0646	-7.861	-56.58 to 40.86	No	ns
MK-0646+MK-8669 vs. LET+MK0646+MK-8669	15.75	-32.97 to 64.47	No	ns
LET+MK-8669 vs. LET+MK-0646	-17.62	-66.34 to 31.10	No	ns
LET+MK-8669 vs. LET+MK0646+MK-8669	5.992	-42.73 to 54.71	No	ns
LET+MK-0646 vs. LET+MK0646+MK-8669	23.61	-25.11 to 72.33	No	ns
