# Supplementary material for: Ridaforolimus (MK-8669) synergizes with Dalotuzumab (MK-0646) in hormone-sensitive breast cancer
Source: BMC Cancer. 2016 Oct 20;16:814. doi: 10.1186/s12885-016-2847-3 (PMC5073873; doi:10.1186/s12885-016-2847-3)
Supplement: Additional file 5: Table S5. — Gene expression values for all treatment cohorts expressed as relative fold-change compared to control. (XLSX 623 kb) [file 12885_2016_2847_MOESM5_ESM.xlsx]

## Sheet: Sheet3
Gene Symbol	LET_28 vs Control_28	MK0646_28 vs Control_28	LET+MK0646_28 vs Control_28	MK8669_28 vs Control_28	LET+MK8669 vs Control	MK+MK_28 vs Control_28	LET+MK+MK vs Control
A4GALT	0.961775	1.56555	1.04979	2.11848	0.329227	2.17802	0.361992
AAGAB	1.1502	0.609399	0.498133	0.880964	0.66537	0.588678	0.672362
AAMDC	1.03449	0.898811	0.843432	2.20677	1.64789	1.28351	1.58321
AASDH	1.12282	0.353776	0.472235	0.767826	0.784956	0.465773	0.835005
AASDHPPT	1.13121	0.439869	0.530139	0.731817	0.71643	0.446772	0.769419
ABAT	1.27528	0.832293	0.48178	0.928973	0.555516	0.53844	0.60018
ABCA12	0.91431	0.487828	0.175818	0.844378	0.781041	0.437984	0.656885
ABCA5	0.982045	0.189464	0.255816	1.21961	0.931042	0.273363	0.873296
ABCB10	1.26493	0.487885	0.983014	0.80468	0.559936	0.533464	0.554079
ABCB4	0.709484	0.761367	0.421772	0.856018	0.917588	0.749471	0.948595
ABCC11	0.68558	1.20937	0.634087	0.699883	2.17668	1.0454	2.50093
ABCC3	0.863868	1.52431	0.607651	1.66212	2.44805	1.57072	2.7737
ABCC4	1.21195	0.316344	0.473177	1.08787	1.58121	0.610084	2.00941
ABCC5	0.608606	0.662847	0.370423	0.517572	0.896773	0.377781	0.998526
ABCC8	0.656348	0.864938	0.341851	1.04985	1.35092	0.8397	1.64408
ABCD3	0.996637	0.42074	0.466295	0.827139	0.673153	0.447229	0.630286
ABCE1	1.50414	0.430292	0.536768	0.700738	0.468834	0.371118	0.426798
ABCG2	0.584443	0.702783	0.441077	0.363496	0.495991	0.289211	0.482496
ABHD10	0.866429	0.446485	0.682078	0.714986	0.974304	0.47135	1.08949
ABHD17AP6	1.18651	1.94229	2.23504	0.876985	1.18818	1.42942	1.11547
ABHD17C	0.840093	0.746372	0.559637	0.665938	0.468609	0.555751	0.560767
ABHD2	0.925806	0.911347	0.367675	4.49741	0.822051	1.9481	1.06657
ABI1	1.07831	0.511038	0.575034	0.761104	0.758304	0.453987	0.799988
ABI2	0.967285	0.588061	0.421209	0.962284	0.561273	0.513151	0.595344
ABL2	0.971267	0.422417	0.266935	0.811875	0.803754	0.437452	0.967302
ABLIM1	0.922043	0.589565	0.392705	0.417434	0.2549	0.266239	0.310604
ABTB1	0.833728	1.52735	1.1522	1.63589	1.99815	1.881	2.372
AC002056.3	1.04686	0.746731	0.755878	0.515225	0.41479	0.497437	0.376819
AC002069.5	1.44157	0.918428	0.943787	0.962721	0.5015	0.89604	0.45307
AC003102.3	0.570004	0.723604	0.374102	0.926542	1.30167	0.647964	1.54139
AC004158.2	1.03318	0.612169	0.638954	1.01442	0.700469	0.453296	0.688614
AC004381.6	1.59963	0.992528	1.01122	1.0281	0.3623	0.687262	0.35891
AC004447.2	0.808227	0.451134	0.361398	0.746887	0.64994	0.413054	0.63665
AC004951.6	0.523184	0.516497	0.357987	0.913418	0.740183	0.411404	0.765865
AC005077.14	0.656704	0.91139	0.332896	0.828122	0.876011	0.668546	0.798972
AC006026.9	1.2923	0.468403	0.631183	0.576612	0.680409	0.419421	0.63743
AC006465.4	0.982235	0.843827	0.765392	0.676087	0.475785	0.64397	0.496638
AC007256.5	1.14416	0.572959	0.402521	0.772022	0.791628	0.45758	0.806804
AC008132.12	0.987181	0.424164	0.792609	0.658598	0.411784	0.535506	0.422558
AC009133.21	0.634946	0.424867	0.76872	0.998947	0.456852	0.703142	0.490459
AC009237.8	0.857795	0.757369	0.472798	1.01611	0.868552	0.674856	0.824753
AC009506.2	1.04461	0.544603	0.63383	0.680758	0.930156	0.427725	0.901915
AC011322.1	1.38563	1.70805	3.1977	0.847281	1.5939	1.34702	1.26266
AC011330.5	0.670042	0.783505	0.454438	0.82819	1.03531	0.605831	1.17739
AC012146.7	1.48032	1.44754	2.25272	1.28255	1.36761	1.30745	1.15768
AC015971.2	0.833675	0.447876	0.482094	0.891076	0.904135	0.563032	0.949471
AC016734.2	1.05133	1.4083	2.13877	0.831375	0.880699	1.0837	0.762749
AC016739.2	1.08595	1.33826	1.9102	1.41125	2.1882	1.56519	1.86263
AC019097.7	1.12889	0.468232	0.475309	0.728493	0.816972	0.373314	0.688779
AC021016.7	1.13263	1.33174	2.14138	0.878306	1.1105	1.19726	0.957033
AC024560.3	0.903464	0.563699	0.50604	0.762075	0.551883	0.404648	0.522494
AC025171.1	0.89048	0.751989	0.451642	1.05106	0.815551	0.64894	0.885514
AC026806.2	0.787641	1.01712	0.740146	0.709752	0.163574	0.859711	0.166224
AC062029.1	0.872902	0.50709	0.409167	1.49223	1.18434	0.77664	1.37301
AC073283.4	0.946374	1.52041	1.09072	2.71683	2.28954	2.27996	2.61103
AC073310.4	1.35165	0.864792	0.84395	0.723785	0.488914	0.622823	0.552747
AC073869.1	0.864535	0.602857	0.483514	0.629914	0.838256	0.535068	0.90038
AC074008.1	1.24261	1.64932	2.65739	0.694422	1.49608	1.07447	1.26361
AC078899.1	1.00533	0.499878	0.495296	0.604693	0.62206	0.434112	0.634709
AC079250.1	1.26903	1.90142	2.50422	1.00722	1.38119	1.26832	1.2486
AC083843.1	0.844857	0.175862	0.229777	0.920559	0.528099	0.286815	0.524287
AC092106.1	1.26276	0.758042	1.04291	0.703801	0.434339	0.825518	0.460207
AC092662.2	1.7967	0.606144	0.577051	0.590591	0.629924	0.328951	0.722976
AC093107.7	1.00212	1.59289	2.56613	0.843029	1.45596	1.19873	1.13674
AC093616.4	0.72964	0.599538	0.712722	0.630018	0.775914	0.448455	0.674817
AC093642.5	1.05899	0.653852	0.486876	0.723847	0.891345	0.63775	0.879892
AC093698.2	1.2778	1.42383	2.02248	0.948823	1.28375	1.12215	1.11379
AC097639.8	1.19443	1.63619	2.97209	0.73666	1.70746	1.21196	1.32901
AC097711.1	0.926291	0.886292	0.8864	0.600367	0.473343	0.472444	0.435851
AC106786.1	0.846337	1.46296	1.13725	1.38473	0.39767	1.64574	0.450876
AC108479.2	0.701944	1.36359	1.49322	1.73845	1.93803	2.05159	1.89014
AC110619.2	0.380638	1.1146	0.587737	1.05541	1.5841	1.11431	2.00091
AC144831.1	0.715938	1.2675	0.604218	1.89459	3.41619	1.36749	4.32922
AC144831.3	1.13602	1.23768	1.02435	1.81324	1.85218	1.90452	2.12065
AC253572.1	0.841209	0.399398	0.304556	0.836598	0.661311	0.32392	0.631788
ACAA2	0.933171	0.823082	0.607093	0.644045	0.651841	0.453174	0.604298
ACACA	0.913492	0.847441	0.482847	0.623853	0.850083	0.506275	0.988687
ACACB	0.643625	0.971571	0.431418	0.402578	0.764767	0.389202	0.977107
ACAD11	1.09639	0.398467	0.350274	1.15702	1.03201	0.486108	1.10709
ACADM	1.26409	0.423152	0.676446	0.920671	0.917958	0.564675	0.723139
ACADSB	0.895248	0.326803	0.385236	0.599088	0.702855	0.379401	0.698668
ACAP2	1.10797	0.42864	0.364379	0.764588	0.752813	0.35321	0.826674
ACAT1	1.55911	0.664666	0.765733	0.599274	0.82269	0.449961	0.748222
ACAT2	1.00832	0.88801	0.922959	0.467978	0.333726	0.46067	0.338884
ACBD3	0.994797	0.368393	0.399963	0.725908	0.856632	0.472683	0.851732
ACBD5	1.04607	0.340524	0.437002	0.658877	0.559717	0.382173	0.547481
ACBD7	1.2689	0.574526	0.790959	1.04865	0.68719	0.452145	0.783811
ACE	0.952757	3.31625	0.902132	0.966737	1.33397	1.0587	1.50782
ACER2	0.892268	0.683845	0.361019	1.11115	1.31083	0.63866	1.70088
ACER3	1.49105	0.448944	0.594363	0.89506	0.622859	0.469714	0.595168
ACKR3	0.528061	1.24231	0.62043	2.10652	0.903746	2.29484	1.13377
ACOX1	0.828346	0.764873	0.486862	0.825055	0.961165	0.643841	1.08479
ACOX2	2.65068	1.36844	2.95052	1.20854	0.527544	1.2573	0.534941
ACP5	0.668897	0.877046	0.955483	0.610248	1.77412	0.66953	2.16668
ACSL1	1.44894	0.963402	0.737796	0.594856	0.797186	0.40799	1.02887
ACSL3	0.801828	0.403942	0.281236	0.738404	0.888004	0.414951	0.980686
ACSL4	1.12942	0.625652	0.51025	0.522732	0.729763	0.419259	0.666338
ACTL6A	1.18858	0.511919	0.792204	0.790626	0.548268	0.581169	0.489
ACTN3	1.12821	1.80573	0.519544	2.5988	2.66397	4.37309	6.3184
ACTR2	0.970213	0.429664	0.409665	0.682336	0.61364	0.467046	0.651289
ACVR2A	0.896714	0.506615	0.346649	0.739206	0.994738	0.429319	1.18967
ADAL	1.15293	0.488841	0.47375	0.906156	0.647657	0.386779	0.568
ADAM10	0.903073	0.462265	0.346889	0.853397	0.745523	0.444342	0.797986
ADAM17	1.23142	0.516544	0.376217	0.718198	0.647831	0.423523	0.690178
ADAM2	0.618957	0.337382	0.653356	0.249783	0.414965	0.226023	0.284739
ADAM22	0.967886	0.457837	0.326408	0.791901	0.933355	0.51767	0.93049
ADAM32	0.972171	0.477389	0.59845	0.702372	0.748886	0.491788	0.70508
ADAM9	1.0731	0.398895	0.361814	0.552815	0.634529	0.319326	0.687557
ADAMTS12	0.642171	0.759964	0.454602	0.671727	0.743423	0.472112	0.943144
ADAMTS19	0.881434	0.363097	0.366348	0.241499	0.20536	0.208124	0.168364
ADAMTS19-AS1	0.885122	0.637189	0.718256	0.50567	0.506528	0.457774	0.429562
ADAMTS3	0.835007	0.476561	0.826428	0.547838	1.01194	0.513172	1.06629
ADAMTS6	0.975248	0.454276	0.423564	0.766368	0.767299	0.504024	0.720882
ADAMTS9	0.994063	0.911171	0.556671	1.68746	0.339814	0.983882	0.344028
ADAMTSL5	0.793941	1.40271	0.62868	0.572533	0.459968	0.612261	0.531499
ADAR	0.972657	1.1795	0.490414	0.723879	0.664205	0.723705	0.651754
ADAT2	1.67193	0.591243	0.80045	0.848521	0.416332	0.572314	0.371457
ADCY1	1.86669	1.23269	0.877802	4.54224	1.22974	3.60026	1.34955
ADCY9	0.943355	1.40245	0.602984	1.05907	0.387498	1.02114	0.394588
ADD3	1.70492	0.845362	0.655368	1.37442	0.379745	0.745334	0.390742
ADIPOR2	1.15538	0.893729	0.539179	0.392537	0.513759	0.394112	0.578587
ADK	1.45659	0.552258	0.770104	0.635646	0.562056	0.440055	0.47668
ADM2	1.08421	1.48632	1.13023	0.50314	0.452446	0.774528	0.418815
ADNP	0.993666	0.610379	0.443046	0.755304	0.514811	0.570109	0.549384
ADORA1	4.0819	2.49901	4.53737	1.40528	0.252226	1.47762	0.328468
ADPRM	1.2516	0.63883	0.912215	0.731224	1.28019	0.497158	1.16526
ADRA2A	5.71167	1.59712	2.14039	4.22679	14.3536	2.10088	14.5979
ADSS	1.1513	0.516138	0.491957	0.752928	0.645394	0.519274	0.63726
AEBP2	1.27493	0.579505	0.552017	0.640618	0.547651	0.456147	0.53211
AEN	1.18778	1.43643	1.6106	0.915741	0.46476	1.05043	0.411866
AFAP1L2	1.42696	0.784415	0.738336	2.28515	0.39414	0.919144	0.391775
AFF1	0.908784	0.551691	0.33207	0.968551	0.431377	0.433688	0.455447
AFF4	0.909968	0.412417	0.284096	0.807119	0.769979	0.418389	0.892856
AFG3L1P	1.06186	0.487382	0.3543	0.865414	0.620068	0.330578	0.60871
AFTPH	1.06938	0.350597	0.332546	0.668183	0.620275	0.382171	0.686511
AGAP2	0.71763	1.62684	1.21641	0.672829	0.398842	0.7828	0.4527
AGAP2-AS1	0.841692	1.56258	1.53607	1.26044	0.489827	1.35438	0.4775
AGFG1	1.31646	0.657472	0.558283	0.746458	0.590994	0.47054	0.653002
AGFG2	0.946879	1.4138	0.981249	1.07987	1.65833	1.19591	2.09399
AGGF1	1.16911	0.367194	0.356676	0.793324	0.748021	0.349463	0.70942
AGO2	1.06818	0.97305	0.757246	0.734658	0.408214	0.567295	0.392108
AGO3	0.971384	0.426859	0.387597	0.912565	0.772861	0.43071	0.818157
AGO4	0.961369	0.432217	0.34119	0.892369	0.56151	0.403878	0.556312
AGPAT5	1.35025	0.419019	0.515381	0.733491	0.512092	0.423653	0.473584
AGR2	2.00519	0.684774	1.0821	4.37079	0.868229	2.57741	0.850163
AGR3	5.05486	0.84069	4.66057	10.1191	1.7912	7.49159	1.65284
AHCTF1	1.12556	0.353262	0.291624	0.726917	0.681602	0.301752	0.578234
AHCTF1P1	1.05251	0.475711	0.289381	0.622429	0.779875	0.421067	0.701374
AHCYP4	1.04025	1.53595	2.07216	0.976203	1.31317	1.34904	1.295
AHI1	0.915503	0.243467	0.27676	0.94116	1.00977	0.265291	1.07053
AHNAK	0.853618	0.990003	0.386555	1.25682	0.884031	0.641837	1.01503
AHSA2	0.883848	0.17597	0.214545	0.954383	0.839133	0.197684	0.786357
AIDA	1.39897	0.434635	0.551793	0.857688	0.578194	0.337973	0.571587
AIM1	2.48337	0.748427	0.697215	0.330567	0.51986	0.256745	0.625825
AJUBA	1.65379	1.51001	1.66413	1.18557	0.489767	0.964819	0.517588
AK3	1.0169	0.436481	0.504162	0.801457	0.693587	0.469812	0.691943
AK4	0.795856	0.503788	0.377408	0.514829	0.428214	0.412876	0.365116
AK4P1	0.798328	0.753669	0.68197	0.732115	0.501564	0.544478	0.468402
AKAP10	0.978285	0.412413	0.376641	0.826519	0.79701	0.488577	0.810825
AKAP13	0.757386	0.904071	0.369671	0.827389	1.0419	0.569537	1.23212
AKAP5	0.65064	0.257867	0.324308	0.591013	0.619987	0.483255	0.757377
AKAP8	1.00793	1.0604	0.664764	0.797893	0.495826	0.68846	0.519162
AKAP9	0.76783	0.296747	0.219042	0.754438	1.06851	0.298879	0.837513
AL078471.5	0.722052	0.333393	0.245853	0.678547	0.867966	0.258179	0.825921
ALCAM	1.49786	0.366405	0.503592	1.37903	2.27262	0.649584	2.24934
ALDH1B1	1.23482	1.3265	0.868155	0.724932	0.368315	0.746107	0.375894
ALDH4A1	0.892755	1.61304	1.26069	0.653293	1.83591	0.902183	2.30843
ALG11	0.874332	0.426208	0.46538	0.695466	0.590912	0.394313	0.591417
ALG6	1.34593	0.637876	0.804699	0.858396	0.568022	0.706339	0.478586
ALKBH8	1.60088	0.438021	0.530618	0.89566	0.470969	0.375531	0.380541
ALMS1	1.01481	0.350739	0.236149	0.885492	0.565444	0.315831	0.512425
ALPK1	1.07701	0.678144	0.49862	0.998634	0.448519	0.516287	0.49403
ALS2	0.945025	0.572363	0.398011	0.715656	0.867616	0.44314	1.03133
ALYREF	1.22176	1.4952	1.6317	0.848944	0.478808	1.05884	0.398028
AMD1	1.50631	0.398084	0.554053	0.605695	0.544623	0.302185	0.559636
AMER1	1.18535	1.01441	0.609592	0.716129	0.309826	0.612215	0.295624
AMFR	1.3483	1.6952	1.14609	2.15014	0.933543	2.13341	0.932247
AMIGO1	0.826121	1.16137	0.801087	1.00483	1.67429	1.12114	2.144
AMIGO2	1.03923	0.849442	0.621161	0.844921	0.48649	0.558729	0.482448
AMIGO3	0.796618	1.54084	0.94082	1.03808	4.39128	0.932686	5.97672
AMMECR1	1.00063	0.385769	0.359341	0.624329	0.340843	0.32426	0.375996
AMOTL1	1.0448	1.0223	0.347464	0.725437	0.260667	0.857095	0.266104
AMPD2	0.906216	1.386	0.914587	0.833616	0.461261	0.967527	0.483661
AMZ1	1.38131	1.40017	1.21994	0.79904	0.0805569	0.686549	0.0882977
ANAPC1	1.22438	0.769925	0.490605	0.721834	0.439499	0.526869	0.432679
ANAPC4	1.11307	0.37323	0.470546	0.751285	0.571369	0.33163	0.576968
ANAPC7	1.16795	0.866044	0.73137	0.631883	0.485248	0.560562	0.504113
ANGEL2	1.17818	0.487282	0.499544	0.898016	0.836806	0.452018	1.01795
ANGPTL1	0.867975	0.702395	0.644479	1.21906	1.76022	0.70395	2.17216
ANK3	0.652928	0.516253	0.276398	0.438281	0.603963	0.283964	0.577413
ANKAR	1.27908	0.543436	0.689691	1.07339	0.75108	0.485827	0.644722
ANKFY1	0.932009	1.037	0.498184	0.727296	0.812544	0.604469	0.968577
ANKHD1	1.00077	0.736601	0.442547	0.774537	0.651951	0.522102	0.618357
ANKHD1-EIF4EBP3	0.916135	0.678066	0.373443	0.951114	1.21598	0.563363	1.4163
ANKIB1	1.01105	0.311446	0.291467	0.719137	0.71892	0.300847	0.699121
ANKMY2	0.9837	0.537783	0.427443	0.723401	0.635853	0.557839	0.671472
ANKRD1	0.720659	0.720101	0.488023	0.559683	0.640178	0.651232	0.625972
ANKRD12	1.05709	0.377417	0.279658	0.788818	0.892765	0.347229	0.868962
ANKRD13C	1.18715	0.477618	0.533669	0.815185	0.643214	0.464694	0.648093
ANKRD17	0.982767	0.668402	0.35246	0.653624	0.764635	0.41043	0.847783
ANKRD18A	1.10395	0.437555	0.377311	1.08823	0.548243	0.40153	0.490231
ANKRD18EP	1.03502	0.373133	0.415034	0.814826	0.49228	0.414183	0.56518
ANKRD19P	0.965778	1.37198	2.01866	1.29406	1.72037	1.88194	1.52934
ANKRD20A5P	0.538631	0.35105	0.298083	0.50883	0.57915	0.351368	0.609828
ANKRD26	1.08522	0.347223	0.328436	1.01983	0.671324	0.339564	0.572059
ANKRD28	1.32737	0.369574	0.376045	1.12895	0.516112	0.404222	0.467418
ANKRD32	1.65303	0.304002	0.53577	0.580706	0.741749	0.324823	0.621992
ANKRD34A	0.728269	1.27344	0.64408	0.684469	0.365564	0.8182	0.436011
ANKRD36	1.28529	0.385827	0.599704	1.34785	0.41116	0.321701	0.368151
ANKRD36B	1.3041	0.417844	0.589678	1.21319	0.518544	0.4457	0.420481
ANKRD44	1.1715	0.832736	0.614122	0.740293	0.974352	0.476036	0.932764
ANKRD46	0.972194	0.429871	0.748951	0.75993	1.36695	0.612988	1.39935
ANKRD50	0.881986	0.361125	0.265183	1.17584	0.704693	0.482342	0.851922
ANKS1B	0.927266	0.556037	0.482027	0.953976	0.844373	0.712753	0.752826
ANLN	1.37053	0.442103	0.533416	0.564227	0.207437	0.234302	0.168068
ANO6	1.01451	0.701569	0.452227	0.785125	0.612295	0.542107	0.619683
ANO8	0.640823	0.872964	0.420227	0.883124	0.963452	0.686076	1.00632
ANO9	0.608938	0.737936	0.456267	0.844387	1.2109	0.855369	1.26943
ANP32B	1.39435	0.933748	0.872209	0.856499	0.466387	0.684403	0.424579
ANP32BP1	1.40499	0.955501	0.900346	0.821242	0.475933	0.704716	0.458267
ANP32E	1.18006	0.3762	0.444436	1.00922	0.345443	0.320413	0.252324
ANXA1	0.902681	0.622536	0.547346	0.460709	0.75654	0.407141	0.662535
AOX1	0.350606	0.418465	0.259599	0.291543	0.249153	0.297629	0.30817
AP000350.5	0.551008	0.518423	0.400299	0.957758	0.893116	0.441317	0.838531
AP000439.3	1.57672	1.92737	2.17877	1.04978	0.182887	1.04608	0.192128
AP000692.10	1.09471	1.2233	1.42684	1.17136	1.81883	1.2854	2.01513
AP001057.1	1.17922	1.06465	0.824484	0.538628	0.463603	0.640244	0.446878
AP001469.9	0.878188	0.571481	0.54332	0.825388	0.51964	0.509555	0.451202
AP001816.1	1.5995	1.08026	3.35836	0.921686	2.62705	0.88831	2.83427
AP003068.9	1.10465	1.42869	1.63034	1.53409	1.40005	2.09075	1.17423
AP006222.2	0.973194	0.669036	0.537126	0.887759	0.835509	0.479059	0.928199
AP1G1	0.908857	0.67797	0.405527	0.678692	0.639203	0.524087	0.729298
AP1M1	0.78293	1.45479	1.00334	0.771994	0.496628	0.859525	0.533944
AP1S2	1.2458	0.386384	0.68969	1.08737	0.675364	0.515846	0.607477
AP3B1	1.01131	0.61187	0.456586	0.644008	0.558656	0.517815	0.550334
AP3M1	1.08826	0.462698	0.372249	0.66614	0.619117	0.417551	0.655859
AP4E1	1.13579	0.356579	0.290601	0.660378	0.472528	0.284965	0.46448
AP5M1	1.17641	0.391828	0.372872	0.799883	0.707593	0.391366	0.684821
APAF1	0.903034	0.463319	0.376574	0.858512	0.629732	0.431841	0.758249
APBB2	0.91347	0.552123	0.412473	1.45047	1.25348	0.845303	1.53831
APC	1.02158	0.418263	0.277376	0.632123	0.699269	0.291295	0.687532
API5	1.22806	0.479777	0.430726	0.770732	0.723228	0.409442	0.722484
APLNR	0.711537	1.04119	0.695635	0.616525	0.45976	0.785932	0.600267
APOA1	1.03541	1.15474	1.50907	1.21904	0.447636	1.20613	0.569038
APOBEC2	1.64593	1.57833	0.854351	1.30473	1.61424	2.076	3.51124
APOBEC3B	1.17928	1.33304	1.38926	1.13984	0.40067	0.839225	0.334913
APOBR	0.921955	1.54556	0.709286	0.647906	0.492006	0.695641	0.536822
APOD	0.693747	1.85214	0.849401	0.890808	2.4727	1.14551	4.74652
APOE	1.0608	2.03301	1.48133	1.0984	1.7029	1.10139	2.15796
APOL2	1.36038	1.12973	0.825874	0.706671	0.538573	0.688538	0.496495
APOL6	3.00932	1.30764	1.10306	0.490418	0.562619	0.644898	0.395544
APOOL	0.943336	0.39765	0.39037	0.650448	0.717887	0.322399	0.795977
APPBP2	1.01298	0.348329	0.395492	0.720653	0.8151	0.405489	0.897346
APPL1	1.21479	0.371631	0.343224	0.605806	0.449162	0.317557	0.433455
APPL2	0.903814	0.65737	0.449053	1.11021	0.766292	0.68	0.821214
AQP3	0.392917	1.22461	0.641171	0.516184	1.086	0.785066	1.22911
AQR	1.06801	0.620779	0.439812	0.738524	0.622028	0.470733	0.628239
AR	0.616336	0.612754	0.328384	0.584999	0.764822	0.551897	0.721211
ARAP2	1.15716	0.385698	0.268767	0.752559	0.676188	0.262738	0.744249
ARCN1	0.848521	0.663922	0.372845	0.678625	0.710853	0.572835	0.830993
AREG	1.57981	1.96684	0.663422	0.648837	0.111255	0.628327	0.122228
ARFGAP3	0.836461	0.572973	0.464723	0.97236	0.665731	0.747771	0.66444
ARFGEF1	1.03319	0.35764	0.252653	0.680908	0.478578	0.251999	0.446922
ARFGEF2	0.953591	0.437461	0.353893	0.702071	0.573204	0.399661	0.597722
ARFIP1	1.16573	0.399766	0.484992	0.703748	0.923496	0.412416	0.904862
ARGLU1	0.999966	0.352146	0.56637	0.780955	0.605865	0.442399	0.668571
ARHGAP10	0.844689	0.84627	0.585201	0.594538	0.387271	0.573418	0.360417
ARHGAP11A	1.45805	0.38876	0.40547	0.753147	0.19051	0.238084	0.134923
ARHGAP11B	1.19227	0.351411	0.289748	0.763872	0.281828	0.227528	0.246708
ARHGAP12	0.899462	0.280264	0.249102	0.780401	1.06587	0.34112	1.01103
ARHGAP18	0.805014	0.337812	0.279361	0.526056	0.54022	0.314549	0.5354
ARHGAP19	1.18896	0.677672	0.63871	1.0574	0.344811	0.622633	0.329381
ARHGAP21	1.21454	0.427583	0.255913	0.636269	0.445478	0.245162	0.392005
ARHGAP29	1.28522	0.329615	0.410512	0.776449	0.552582	0.465574	0.645724
ARHGAP32	0.719397	0.625083	0.262784	0.87924	0.592364	0.674173	0.673701
ARHGAP33	0.819142	0.825786	0.411489	1.10002	0.533832	0.542536	0.486845
ARHGAP35	0.844217	0.828592	0.474075	0.810826	0.627099	0.731903	0.706774
ARHGAP5	1.11463	0.294758	0.318518	0.67962	0.886163	0.31291	0.863256
ARHGAP8	0.585782	0.827071	0.492362	0.658758	0.925358	0.604481	1.03983
ARHGDIG	1.11486	1.34891	1.65593	0.639753	0.407349	0.603459	0.426693
ARHGEF12	0.90669	0.441246	0.23759	0.69386	0.622434	0.351579	0.694345
ARHGEF2	1.06825	1.64063	0.819973	0.930614	0.434746	0.923798	0.467935
ARHGEF26	1.17788	0.444461	0.40305	0.64165	0.732499	0.307327	0.847447
ARHGEF3	1.27804	0.879246	0.71695	0.685153	0.679832	0.401137	0.690077
ARHGEF37	1.03881	1.07502	0.610697	0.807995	3.44144	0.895368	3.54725
ARHGEF38	1.07968	0.301045	0.307355	1.02934	1.03839	0.460771	0.792164
ARHGEF39	1.22958	1.02451	0.956661	1.04252	0.423191	0.607422	0.356617
ARID1B	0.819149	0.885062	0.403848	0.75923	0.773439	0.603658	0.760803
ARID2	0.979278	0.463126	0.319084	0.884374	0.47605	0.449447	0.462381
ARID3A	0.676447	1.20895	0.589103	0.776437	0.390834	0.91494	0.486993
ARID4A	1.06758	0.351657	0.319525	0.789508	0.765326	0.336891	0.645664
ARID4B	1.03345	0.295286	0.297906	0.838024	0.65348	0.375977	0.576017
ARID5B	1.04115	0.588163	0.338148	0.926073	0.372531	0.491664	0.447853
ARIH1	1.05075	0.482281	0.333779	0.719378	0.724488	0.467543	0.845125
ARL1	0.960714	0.467752	0.659133	0.692588	0.808446	0.523737	0.822787
ARL13B	1.0527	0.39389	0.511331	0.746531	0.904172	0.422131	0.864271
ARL17A	0.833384	0.456222	0.310321	1.00777	0.584947	0.406585	0.561072
ARL5B	1.0985	0.307644	0.367057	0.775259	0.673992	0.383028	0.706288
ARL8B	1.13523	0.448342	0.50389	0.81628	0.642756	0.469784	0.684353
ARMC1	1.17919	0.452011	0.61829	0.684808	0.580886	0.423566	0.631341
ARMC8	1.21568	0.47922	0.434516	0.812867	0.566586	0.404781	0.501362
ARMCX1	1.24206	0.659273	0.751826	0.560509	0.558999	0.507135	0.490281
ARMCX3	0.978138	0.407504	0.462864	0.9888	0.443318	0.578325	0.410378
ARMCX5	1.195	0.415161	0.581004	0.818318	0.489015	0.469293	0.468466
ARMCX6	0.895627	0.945616	0.815776	1.04242	0.3241	0.994732	0.29305
ARMCX7P	1.31811	1.66506	1.82319	1.93826	0.442101	1.28511	0.378321
ARNTL	1.01461	0.617722	0.525731	0.623353	0.868731	0.450752	1.06468
ARNTL2	1.0479	0.443698	0.818252	0.718727	0.781306	0.466136	0.649096
ARPP19	1.1483	0.354255	0.537933	0.744422	0.586714	0.434827	0.656208
ARRDC3	1.5153	0.373088	0.524454	1.11301	0.548554	0.478104	0.717671
ARSG	0.99773	0.982005	0.735832	1.37626	1.74059	1.18775	2.00806
ARSJ	1.09982	0.576412	0.437918	0.976395	0.538563	0.595414	0.565766
ARTN	0.972283	0.997348	1.34445	1.18917	0.461883	0.967958	0.416989
ASAH2B	1.08708	0.293967	0.385632	0.783941	0.791844	0.365841	0.783388
ASAP1	1.11176	0.612335	0.399805	0.747506	0.852104	0.376141	0.888996
ASAP2	1.07916	0.473177	0.396093	0.859749	0.559465	0.398296	0.553335
ASB7	1.01425	0.456593	0.417889	0.744891	0.631216	0.507443	0.685007
ASCC3	1.04744	0.408609	0.354391	0.585407	0.495549	0.369225	0.482295
ASCL2	0.942137	1.4089	1.31044	0.723067	0.327948	1.01607	0.266398
ASH1L	0.807396	0.492263	0.283218	0.745012	0.698177	0.388373	0.702621
ASNSD1	1.76301	0.342946	0.683719	1.00259	0.519113	0.397164	0.425189
ASPH	0.835073	0.512593	0.34824	0.640813	0.529597	0.325758	0.502835
ASPM	1.2988	0.422656	0.351437	0.939082	0.306111	0.201938	0.185757
ASS1	1.03952	1.84504	1.13567	0.911442	0.468796	1.23275	0.455936
ASS1P1	1.8061	1.96989	2.06589	0.792886	0.672752	1.18034	0.492951
ASUN	1.18939	0.439233	0.473746	0.661744	0.484645	0.412644	0.413708
ASXL1	1.00374	0.946175	0.641537	0.967049	0.447661	0.701884	0.497462
ASXL2	1.00928	0.475519	0.298854	0.74494	0.683632	0.382573	0.773893
ATAD1	1.28477	0.403229	0.408367	0.872733	0.806701	0.415655	0.763723
ATAD2	1.1856	0.329925	0.381685	0.553894	0.506928	0.233658	0.451248
ATAD2B	1.14424	0.317728	0.376052	0.638352	0.486411	0.318895	0.486618
ATAD3A	0.947995	1.40943	1.24561	0.764945	0.466022	0.992979	0.443697
ATAD5	1.39669	0.429225	0.472777	0.697104	0.380425	0.336075	0.337644
ATE1	1.22689	0.469459	0.469716	0.779412	0.515613	0.475731	0.505731
ATF1	1.34601	0.427817	0.598052	0.811966	0.514679	0.477654	0.551554
ATF2	1.2766	0.38211	0.448255	0.922325	0.580674	0.369146	0.595259
ATF7IP	1.07792	0.673071	0.348314	0.880688	0.648717	0.437138	0.718256
ATG12	1.14701	0.408616	0.625396	0.922318	0.946985	0.473369	0.93688
ATG2B	0.930732	0.425869	0.28909	0.880604	0.84369	0.444348	0.907413
ATG4A	1.03172	0.376932	0.395862	0.757165	0.659313	0.393633	0.645017
ATL2	1.06791	0.363044	0.471529	0.677337	0.485002	0.418387	0.550866
ATM	0.866506	0.313458	0.32935	1.05727	0.68789	0.319989	0.68568
ATMIN	1.25934	0.455451	0.402396	0.901555	0.728701	0.444381	0.812639
ATOH8	0.644109	2.05248	1.04132	0.968728	0.85044	1.11947	0.978097
ATP11B	1.1082	0.341926	0.348888	0.823613	0.790673	0.360932	0.841942
ATP11C	0.825035	0.354213	0.319688	0.536404	0.574135	0.329265	0.572136
ATP13A3	1.12573	0.360373	0.333634	0.653678	0.466063	0.287247	0.532047
ATP1B1	0.676947	0.652944	0.404386	0.787479	0.681244	0.863928	0.641734
ATP2A1	1.2413	3.24561	0.331441	2.49245	2.55207	4.99723	6.08867
ATP2B1	1.03198	0.487367	0.311785	0.610559	0.754887	0.331286	0.771089
ATP2B4	0.955283	0.933144	0.396027	1.05988	0.549553	0.692251	0.670978
ATP2C1	1.14226	0.547561	0.409335	0.987961	0.855975	0.538466	0.98109
ATP6V1A	0.964629	0.583116	0.425251	0.6795	0.85299	0.475144	0.964375
ATP6V1C1	1.11725	0.384389	0.460344	0.73054	0.663892	0.409361	0.64418
ATP7A	1.34558	0.457478	0.363753	1.06987	1.55061	0.515863	1.65782
ATP8A1	0.599323	0.344151	0.244641	0.444972	1.07074	0.275432	1.23252
ATP8B1	0.820485	0.354872	0.341787	0.80813	0.535916	0.50396	0.602075
ATP8B4	1.0012	0.595532	0.583867	0.571294	0.822978	0.410926	0.734063
ATP9A	0.961372	0.910012	0.473847	1.29696	1.05384	0.896542	1.1719
ATR	1.12682	0.37483	0.272691	0.770146	0.48227	0.306114	0.479841
ATRN	0.848134	0.91208	0.385621	0.780886	0.914496	0.623477	1.08706
ATRX	0.985946	0.309912	0.332636	0.871096	0.895944	0.330495	0.71582
ATXN1	0.53571	0.450785	0.222389	0.659539	0.493838	0.551015	0.508827
ATXN2	0.871132	0.699215	0.390756	0.669678	0.842727	0.487295	0.853063
ATXN3	1.10494	0.44953	0.396814	1.04998	0.828412	0.445381	0.704772
ATXN7	1.02397	0.441332	0.277641	0.716586	0.731131	0.319347	0.802641
AUNIP	1.35434	1.09474	1.08378	0.609526	0.360243	0.657167	0.35694
AURKA	1.47448	0.942047	0.884649	1.08078	0.213163	0.548035	0.218253
AURKAPS1	0.968045	0.944999	0.940775	1.00261	0.403956	0.836804	0.408619
AURKB	1.219	1.28057	1.41751	0.889943	0.252434	0.595135	0.258489
AVL9	1.05849	0.376224	0.35775	0.667973	0.616084	0.367433	0.742051
AZGP1	5.94157	0.977897	2.97236	2.47026	21.3517	2.33047	25.9424
AZGP1P1	2.03975	1.22701	2.64139	2.11112	2.95183	1.67133	2.60037
AZI2	1.24206	0.418809	0.47163	0.803049	0.559515	0.407238	0.416975
B3GALNT1	0.95941	0.517601	0.619816	0.814739	0.314935	0.467498	0.285596
B3GALNT2	1.20656	0.442852	0.459164	0.885764	0.632384	0.414511	0.655512
B3GALTL	0.834976	0.561693	0.586794	0.435897	0.629638	0.442239	0.739962
B3GNT3	0.860363	1.26442	0.960341	1.01943	0.299773	1.00493	0.304345
B4GALNT1	1.64609	1.96649	1.61966	0.572298	0.386228	0.657673	0.350681
B4GALNT2	0.548523	1.46037	0.988238	0.351734	0.640386	0.356369	0.727682
B4GALNT3	0.881446	1.12319	0.655237	0.780776	0.495064	0.790274	0.498192
B4GALT1	0.829933	1.25711	0.617851	0.614034	0.302478	0.630606	0.336755
BACH1	0.793762	0.557532	0.451206	0.687731	0.795134	0.342144	0.658809
BAG3	0.871658	1.46106	0.700655	0.712197	0.489909	0.764524	0.559577
BAG4	1.12257	0.376396	0.497904	0.730905	0.628984	0.450673	0.739427
BAG5	1.18322	0.43187	0.404032	0.672488	0.533772	0.448068	0.610883
BARD1	1.34893	0.351745	0.469768	0.984187	0.334363	0.486801	0.309397
BARX2	0.982773	1.17274	1.02331	0.788246	0.4366	0.918416	0.51151
BASP1	0.418936	0.982444	0.331457	0.888533	0.314861	1.0333	0.403022
BATF	1.728	1.43098	1.68889	1.41481	0.450017	1.14235	0.419262
BAZ1A	1.1321	0.357751	0.354145	0.640456	0.485652	0.375246	0.431146
BAZ1B	1.06341	0.689538	0.455694	0.672314	0.503483	0.546283	0.510117
BAZ2A	0.792497	1.18303	0.467189	0.757052	0.708122	0.676131	0.709628
BAZ2B	1.03164	0.398792	0.233635	0.94662	0.937774	0.349717	0.80351
BBS1	0.851567	1.09486	0.495945	1.03992	1.28532	0.757558	1.5088
BBS7	1.04617	0.561249	0.714259	0.688879	0.831486	0.415912	0.736137
BBX	0.964893	0.290623	0.259223	0.704877	0.771784	0.340733	0.731297
BCAM	0.758096	1.57626	1.00733	1.02964	2.66463	1.42283	3.59594
BCAR3	0.938995	1.29534	0.721282	0.918875	0.433863	0.695463	0.459454
BCAS1	0.30267	0.849079	0.21728	0.534982	1.60863	0.52039	2.24753
BCCIP	1.41207	0.425591	0.485906	1.0521	0.654866	0.425861	0.517519
BCKDHB	0.710487	0.665024	0.491059	0.59385	0.794	0.512692	0.899598
BCL11B	0.821918	0.684769	0.44559	0.827085	0.228189	0.512411	0.245267
BCL2	1.41761	0.646711	0.372239	2.13003	0.630006	0.889987	0.605566
BCL2L11	0.973528	0.777113	0.489935	0.870164	1.30221	0.666147	1.65283
BCL2L15	0.844205	0.44171	0.482552	0.896868	0.716881	0.539013	0.843092
BCL3	0.699882	1.17664	0.985668	0.525382	0.298339	0.77059	0.291903
BCL6	0.841245	0.978652	0.62701	1.23245	2.29165	0.807395	2.70395
BCL7C	1.14044	1.33497	2.22016	1.24092	1.06834	1.31552	0.861909
BCL9L	0.652863	1.652	0.536505	0.840089	0.483191	0.764538	0.543333
BCLAF1	1.34579	0.331184	0.359311	0.709162	0.487323	0.306089	0.386411
BCOR	0.967952	1.05562	0.439032	1.041	0.453366	0.743248	0.499739
BCORL1	0.79783	1.3997	0.641779	0.88147	2.03509	0.806383	2.33229
BCYRN1	1.48112	0.932169	2.65105	1.31587	1.28229	1.33904	1.0039
BDKRB2	2.21926	0.556039	1.00858	1.28581	0.462591	0.671843	0.588976
BDP1	1.05951	0.297796	0.418742	0.966968	0.498783	0.283931	0.38251
BEND3	1.30874	1.24759	0.784901	1.05437	0.406091	0.74346	0.397304
BEND7	0.953427	0.679416	0.362909	0.58143	0.642142	0.440384	0.601897
BHLHE40	0.85955	0.899685	0.45019	1.1305	0.405134	1.08729	0.419852
BICD1	0.974177	0.656569	0.547296	1.14797	0.487288	0.704987	0.432358
BIRC2	1.19818	0.364797	0.451596	0.923047	0.801157	0.397692	0.829117
BIRC5	1.41674	1.2977	1.75073	0.914781	0.302751	0.732997	0.269481
BIRC6	0.960134	0.531767	0.288257	0.840412	0.669867	0.369206	0.637898
BIVM	1.17892	0.284523	0.404933	0.699188	0.628574	0.291634	0.649843
BIVM-ERCC5	0.740817	0.539677	0.247759	0.57791	0.805727	0.319216	0.852986
BLM	1.38358	0.420651	0.496636	0.560619	0.325492	0.266276	0.264104
BLMH	1.30999	0.976013	0.683955	0.746968	0.342158	0.578254	0.359424
BLOC1S5	1.12354	0.433198	0.607708	0.810222	0.563363	0.486734	0.56535
BLOC1S6	1.37802	0.334783	0.402417	0.841311	0.680497	0.311289	0.618664
BLVRA	0.98182	0.793527	0.854027	0.867446	0.662366	0.774316	0.48799
BLZF1	1.29965	0.389752	0.503276	0.865266	0.65448	0.371766	0.556736
BMF	0.664193	1.3985	0.708999	1.36203	1.63658	1.75487	2.09677
BMP2K	1.08878	0.583959	0.454792	0.7137	0.912959	0.374404	1.09051
BMP4	0.512559	0.914456	0.401672	0.95554	0.571023	0.938779	0.673815
BMP7	0.348766	1.46938	0.57561	0.308286	0.179303	0.278412	0.187508
BMPR1A	1.04396	0.432787	0.551382	0.781795	0.517792	0.469211	0.565707
BMPR1APS1	0.94049	0.53002	0.447103	0.767265	0.584575	0.528103	0.676728
BMPR2	0.943457	0.501231	0.384581	0.801727	0.799307	0.394922	0.760819
BMS1	1.26762	0.672578	0.453864	0.622076	0.408288	0.515239	0.383096
BMS1P4	1.03323	0.467057	0.362539	0.577058	0.863323	0.434584	0.837302
BNIP1	0.986174	1.03805	1.52528	0.779552	0.532748	0.901771	0.467496
BNIP2	1.2248	0.504754	0.545324	0.887422	0.696917	0.427678	0.657978
BNIP3L	0.826762	0.459799	0.467751	0.91901	0.704058	0.569918	0.606467
BOD1L1	1.02366	0.566184	0.370315	1.02076	0.971339	0.525749	0.955619
BOLA2B	1.20312	1.36944	2.26373	0.941518	0.985891	1.21204	0.770647
BORA	1.52894	0.513311	0.835019	1.06329	0.436947	0.548182	0.414182
BPTF	0.879949	0.506061	0.283909	0.832648	0.724438	0.336102	0.699546
BRAF	0.689252	0.400661	0.279584	0.724562	0.469222	0.443064	0.5033
BRAP	1.13299	0.730653	0.476256	0.723001	0.819052	0.470212	0.878845
BRCA1	1.22198	0.305355	0.368962	0.495094	0.305137	0.212157	0.229382
BRCA2	1.41651	0.354737	0.425234	0.559791	0.400006	0.19531	0.325437
BRCC3	1.31782	0.409224	0.392277	0.63534	0.517677	0.291684	0.465584
BRD7P2	1.18206	0.692967	0.470937	0.797749	0.656604	0.554487	0.658342
BRI3BP	0.95235	0.672471	0.62238	0.451911	0.417903	0.396531	0.495137
BRINP2	0.710125	1.58795	0.715056	4.35029	0.864451	3.05966	0.826086
BRIP1	1.66476	0.325497	0.394463	0.675846	0.262995	0.214434	0.199819
BRIX1	1.41492	0.476885	0.726674	0.632457	0.429294	0.418288	0.343186
BRMS1L	1.12186	0.422875	0.490499	0.594327	0.547964	0.375655	0.493302
BROX	1.10796	0.48771	0.526915	0.860345	0.653563	0.404321	0.611057
BRWD1	0.913164	0.271634	0.32724	0.728203	0.640058	0.291145	0.546344
BSCL2	0.721113	1.48654	2.68052	1.64993	2.61138	2.13717	2.78901
BTAF1	0.980773	0.317872	0.284448	0.877323	0.686578	0.324271	0.668864
BTBD10	1.27955	0.462841	0.548428	0.832691	0.828932	0.482816	0.841532
BTBD11	0.838069	1.07584	0.600796	0.752438	1.88711	0.727473	2.97092
BTBD3	0.988435	0.408336	0.381588	0.820549	0.680669	0.443762	0.791121
BTBD7	0.854572	0.449102	0.274792	0.700273	0.866616	0.403122	1.01927
BTN2A2	1.19611	0.916393	1.17397	0.802211	0.59066	0.862096	0.468807
BTNL9	0.852437	0.586962	0.536236	0.600996	0.795938	0.466573	0.738418
BUB1	1.37816	0.531841	0.532608	0.912122	0.210132	0.345255	0.191336
BUB1B	1.22392	0.529132	0.582225	0.633909	0.153113	0.362119	0.128188
BUB3	1.9455	0.538066	0.781168	1.01995	0.445597	0.534856	0.382538
BYSL	1.20599	1.37565	1.49025	0.89319	0.488933	1.16783	0.486628
BZW1	0.885522	0.332506	0.390911	0.843937	0.668555	0.499392	0.598879
BZW1P1	0.92534	0.434512	0.394152	0.702854	0.665219	0.486659	0.688953
BZW1P2	0.873336	0.368506	0.394276	0.795468	0.59135	0.473963	0.569021
C10orf12	0.831424	0.544271	0.298072	0.797086	0.607787	0.40833	0.71123
C10orf2	1.23747	1.14306	0.859176	0.936612	0.404815	0.966052	0.389973
C11orf30	0.985855	0.56873	0.383161	0.68992	0.539751	0.41254	0.567351
C11orf54	0.940352	0.359765	0.366099	1.04348	0.868652	0.443767	0.74647
C11orf57	1.1402	0.354517	0.503884	0.925964	0.738982	0.480324	0.693934
C11orf58	1.24207	0.454046	0.662463	0.967348	0.76169	0.568203	0.641238
C12orf4	1.116	0.439346	0.563841	0.644762	0.603567	0.40256	0.54239
C12orf73	1.06013	0.837151	1.33668	0.843379	0.589005	0.931066	0.48416
C14orf132	0.658071	1.05432	0.555835	0.985043	0.274448	0.83989	0.292149
C16orf59	1.27166	1.43313	2.05095	0.68951	0.536732	0.821278	0.489022
C16orf72	1.16797	0.53662	0.489549	0.829956	0.666596	0.501113	0.71778
C16orf87	1.04874	0.446436	0.642503	0.809069	0.748625	0.43246	0.73086
C17orf53	1.11803	1.30216	1.1273	0.628697	0.470756	0.688311	0.454984
C17orf58	0.685721	0.845012	0.425353	1.05746	1.10636	0.844691	1.18446
C17orf80	1.1523	0.424789	0.443106	0.803671	0.645383	0.502426	0.721749
C17orf82	0.930081	1.46624	1.449	1.70599	0.554456	1.58935	0.488443
C17orf89	1.52817	1.32029	2.3485	1.12911	1.09992	1.22635	0.889327
C18orf25	1.01823	0.492893	0.514128	0.751295	0.7757	0.478464	0.951327
C19orf33	0.966404	1.32449	2.40362	1.50256	2.1073	1.86231	1.59904
C19orf40	1.36706	1.10708	1.13271	0.929555	0.426931	0.820569	0.470542
C19orf48	1.21705	1.47794	2.23844	1.35289	1.22671	1.50255	1.11949
C1GALT1	0.909885	0.357673	0.530805	0.765409	0.748745	0.365488	0.948261
C1orf112	1.39754	0.552992	0.94114	0.719773	0.273148	0.459719	0.239315
C1orf116	2.78087	1.02914	1.3185	0.930732	1.39889	0.945341	1.35937
C1orf131	1.18904	0.54316	0.767169	0.809676	0.488937	0.586638	0.479938
C1orf168	3.52343	0.896691	1.58466	3.58543	1.66703	1.08287	1.24863
C1orf194	0.953333	0.930327	0.78355	1.63182	2.20132	1.55233	2.61116
C1orf216	0.938777	1.22253	0.855358	0.686095	0.343821	0.760279	0.380656
C1orf27	1.27956	0.341065	0.344278	0.779556	0.765575	0.356441	0.627101
C1orf95	0.901441	1.55706	0.929183	5.32115	2.46339	2.58946	2.42824
C1QC	1.72227	2.71115	2.14603	1.12611	1.2767	1.3029	1.18362
C1QTNF5	0.75189	1.67967	0.940012	0.652924	1.62586	0.938799	2.05226
C1QTNF6	1.31312	1.62073	0.966629	1.78262	0.15625	1.45479	0.150029
C1QTNF9B	0.477759	0.760082	0.425509	0.963025	1.41936	0.960839	1.26506
C1QTNF9B-AS1	0.274139	1.05253	0.511633	1.45966	2.21792	1.93011	2.31
C21orf58	0.990508	0.737177	0.659546	0.90483	0.442914	0.574315	0.431401
C22orf46	0.905974	0.477608	0.329027	0.78631	0.654921	0.375207	0.648113
C2CD3	1.02397	0.918627	0.496248	1.0493	0.757486	0.691299	0.783886
C2CD5	1.19541	0.372239	0.343829	0.86384	0.64472	0.347605	0.588519
C2orf27A	1.22691	0.502861	0.771966	1.3425	2.39454	0.780164	2.74174
C2orf42	1.1179	0.789102	0.652808	1.14606	1.69662	0.747351	2.08923
C2orf43	1.09997	0.453221	0.531338	0.806345	0.56872	0.420077	0.513695
C2orf49	1.03826	0.445231	0.56706	0.848188	0.755756	0.543547	0.699118
C2orf69	1.30407	0.354137	0.641623	0.726261	0.676538	0.349332	0.534665
C2orf72	2.00227	0.92816	1.89384	0.690933	2.56779	0.878347	2.01677
C3orf17	1.39637	0.320029	0.352809	1.02126	0.642439	0.338441	0.576425
C3orf58	1.00063	0.502645	0.469555	0.665984	1.423	0.495406	1.61125
C3orf70	0.670252	0.894228	0.474513	0.518156	0.873984	0.476171	1.06089
C4A	1.43598	2.36756	1.35733	1.43757	2.38333	1.61064	2.31213
C4orf19	0.747382	1.04414	0.725586	0.786523	0.419413	0.59364	0.39464
C4orf27	1.30211	0.48632	0.634347	0.688865	0.754146	0.436327	0.605347
C4orf29	0.978934	0.322862	0.366275	0.744793	0.789953	0.347289	0.815255
C4orf3	0.874927	0.499222	0.488107	1.11409	0.885327	0.675885	0.739749
C4orf32	0.759109	0.485478	0.440708	0.726084	0.609285	0.495412	0.540189
C4orf33	1.14362	0.432063	0.571405	0.816537	0.705141	0.453877	0.545728
C4orf46	1.27399	0.417984	0.735698	0.831322	0.450949	0.503874	0.513041
C5	0.950309	0.390628	0.441909	1.11583	0.751883	0.459299	0.713884
C5AR2	1.53468	1.61436	1.24229	1.75744	0.182353	1.80345	0.171938
C5orf22	1.14227	0.519263	0.428757	0.7281	0.632631	0.424485	0.684253
C5orf24	1.08214	0.34268	0.497724	0.835566	0.873894	0.396131	1.02694
C5orf30	1.33981	0.551856	0.709796	0.857597	0.642265	0.497818	0.737646
C5orf34	1.59505	0.519936	0.715756	0.750185	0.549285	0.423244	0.482332
C5orf51	1.0875	0.414892	0.336108	0.743577	0.949615	0.403105	1.02804
C6orf120	1.13237	0.399555	0.533525	0.820426	0.828804	0.460766	0.895125
C6orf132	0.905264	1.48876	1.07486	0.810551	0.366789	1.02091	0.439147
C6orf141	1.46652	0.384822	0.583766	2.32347	0.299133	0.961764	0.243995
C6orf183	0.703214	0.654789	0.365292	0.973841	1.06444	0.558628	1.18473
C6orf211	1.11777	0.361442	0.769405	1.09823	0.474256	0.683122	0.408998
C6orf62	1.11891	0.596403	0.495618	0.719504	0.715165	0.481228	0.709419
C7orf55-LUC7L2	1.16428	0.617495	0.407418	0.718396	0.417216	0.458619	0.425108
C8orf46	3.27217	1.23666	1.78248	1.7579	0.444832	1.07309	0.37996
C8orf58	0.7506	1.26809	0.979971	0.967932	0.550395	1.12125	0.499098
C9orf152	0.659586	1.05431	0.581709	0.82106	0.422481	0.828935	0.493741
C9orf3	2.26115	0.966786	1.3584	1.60168	0.430847	0.849232	0.414134
C9orf40	1.23565	0.901009	1.02948	0.741774	0.388618	0.739988	0.380505
C9orf41	1.1427	0.464129	0.51608	0.7994	0.598359	0.424088	0.747107
C9orf47	0.804316	0.525057	0.347835	0.68349	1.36883	0.464308	1.29621
C9orf72	0.932014	0.496464	0.615258	0.717466	1.2613	0.365736	1.42996
C9orf89	1.14815	1.347	2.10779	1.05553	0.830126	1.25961	0.741277
C9orf91	0.834932	1.00911	0.552457	0.700772	0.46146	0.689121	0.487714
CA12	1.03665	0.882022	0.628123	0.841846	0.140206	0.688869	0.152012
CA5B	0.500871	0.791149	0.404101	0.501938	0.755385	0.472507	1.03251
CA8	1.40354	0.915559	0.898974	1.67081	0.481631	1.42684	0.531875
CA9	0.485034	0.556717	0.582216	0.520985	0.518626	0.881007	0.395343
CAB39	1.03317	0.493875	0.368365	0.627331	0.766289	0.407441	0.81836
CAB39L	0.999338	0.432237	0.455288	0.689425	0.755441	0.441435	0.714227
CACFD1	0.698867	1.57669	1.17626	1.5329	1.94495	1.88359	2.35427
CACHD1	1.01287	0.9843	0.482197	0.926503	1.00625	0.598147	1.1121
CACNA1C	0.72068	0.911141	0.491692	0.760534	1.02625	0.693384	1.26746
CACNA1D	1.01885	0.779149	0.379985	1.21659	1.21939	0.739918	1.43422
CACNA1I	0.705268	0.781894	0.850052	0.74154	0.404502	0.716551	0.393191
CACNB4	0.933739	0.561626	0.69348	1.15243	1.90546	0.656231	2.03699
CACNG4	1.8744	2.15192	1.46095	1.08778	0.497814	0.743849	0.533243
CACUL1	1.08789	0.407525	0.395295	0.647308	0.527749	0.350988	0.582169
CACYBP	1.22771	0.586911	1.02659	0.629001	0.440759	0.615124	0.39769
CACYBPP2	1.33056	0.623406	1.05832	0.573071	0.43683	0.611451	0.39132
CADPS2	0.905468	0.525307	0.401955	0.263469	0.434194	0.281597	0.434909
CALB2	1.02444	2.11226	0.90344	0.939406	0.36841	0.788119	0.368772
CALD1	0.848822	0.840206	0.468283	0.522245	0.77798	0.556649	0.852239
CALHM2	1.02101	1.58494	1.49366	1.00064	0.493472	1.12501	0.601249
CALML4	1.12757	0.927194	0.86782	0.628674	0.5317	0.550351	0.475403
CALU	0.861809	0.577996	0.45923	0.657138	0.736742	0.631503	0.846354
CAMK1D	0.796367	0.973224	0.457958	0.464547	0.758163	0.400707	0.684499
CAMK2D	1.14099	0.566512	0.529724	0.627744	0.930459	0.391502	0.986658
CAMSAP1	0.986033	0.930308	0.496015	0.87998	0.605186	0.748182	0.653937
CAMSAP2	1.01447	0.410384	0.41381	0.728259	0.667196	0.356722	0.647998
CAND1	1.10559	0.417339	0.437208	0.746506	0.520684	0.419968	0.49758
CAPN13	0.642755	0.746146	0.870919	0.997092	2.25454	1.10838	2.34141
CAPN7	1.04856	0.362583	0.474718	0.73855	0.669928	0.443384	0.632928
CAPN8	0.748254	0.499256	0.375181	2.65987	0.379408	0.65612	0.423533
CAPN9	0.689646	1.57138	1.05975	2.98478	2.38625	2.15621	2.80998
CAPS	0.628632	0.880714	0.671371	1.05258	2.38747	1.22291	2.72359
CARD10	1.10692	1.73757	1.11731	0.888675	0.440681	1.04683	0.492635
CARD11	1.61023	2.2089	1.81745	1.08972	0.847422	1.16365	0.687103
CARF	0.898928	0.279854	0.248327	1.17051	0.794963	0.324299	0.780568
CARM1	0.949707	1.55161	0.991021	0.834504	0.498393	0.908403	0.520536
CASC4	1.03549	0.41936	0.532168	0.81253	0.9862	0.50837	0.961753
CASC5	1.18563	0.397181	0.50216	0.738248	0.273272	0.263138	0.203036
CASC7	1.01287	0.548324	0.364009	0.840847	0.458534	0.425472	0.461654
CASK	0.876015	0.501246	0.311583	0.56254	0.623921	0.378431	0.655922
CASKIN2	1.06942	1.8067	0.837335	0.891995	0.440868	0.931316	0.512476
CASP3	1.26836	0.351195	0.711534	0.700963	0.933697	0.458101	0.800365
CASP7	0.964655	0.647181	0.66531	0.608401	0.410672	0.595749	0.379038
CASP8AP2	1.18292	0.289573	0.320299	0.673974	0.885561	0.28439	0.760325
CASQ1	1.30555	2.07542	0.559912	1.15189	1.91314	2.22366	4.38855
CAST	0.881463	0.536211	0.39107	0.653021	0.584434	0.478825	0.575949
CASZ1	0.678209	1.26399	0.355006	0.822686	0.29457	0.69189	0.296596
CBFA2T3	0.873646	1.30079	0.635935	0.583673	0.252558	0.668351	0.258697
CBFB	1.20003	0.598367	0.712271	0.79208	0.475427	0.522455	0.481745
CBLB	0.779412	0.794084	0.429092	0.958449	1.10216	0.666384	1.21219
CBR3	1.26073	1.29379	1.32603	1.00554	0.524426	0.909923	0.421275
CBR4	1.25184	0.421347	0.478638	0.815349	0.721315	0.374157	0.659542
CBWD1	1.54865	0.352321	0.588848	1.0165	0.700599	0.381974	0.562447
CBWD2	1.51468	0.36073	0.455833	1.07724	0.888662	0.362908	0.612065
CBX1	1.43077	0.523552	0.452192	1.03696	0.573018	0.510562	0.507378
CBX2	1.02388	1.45605	1.00527	0.909277	0.397714	0.890283	0.429421
CBX3	1.58694	0.374208	0.649965	1.14015	0.62544	0.401901	0.441283
CBX3P9	1.43586	0.420365	0.660411	0.887268	0.606789	0.39689	0.423389
CBX5	1.01726	0.493939	0.414903	0.8308	0.462032	0.401349	0.462397
CC2D2A	1.15639	0.757771	0.747946	0.681204	0.4813	0.485416	0.564703
CCAR1	0.997363	0.333122	0.315835	0.655641	0.575568	0.322164	0.497147
CCDC102A	1.03516	1.39169	1.12292	1.03508	0.460814	0.98373	0.501694
CCDC109B	1.18511	0.837402	1.0091	0.662424	0.453299	0.537753	0.397665
CCDC110	1.23174	0.607004	0.825138	1.04187	0.452555	0.553932	0.373041
CCDC125	0.874585	0.555342	0.483107	0.797984	0.633475	0.53483	0.641036
CCDC132	1.00809	0.40027	0.446203	0.670712	0.639392	0.36199	0.571624
CCDC138	1.2934	0.4172	0.764618	0.663187	0.460694	0.38037	0.400691
CCDC14	0.994023	0.250364	0.289434	0.974072	0.48578	0.242111	0.472793
CCDC15	1.63084	0.482747	0.680831	0.80272	0.70222	0.437778	0.67186
CCDC150	1.29592	0.356966	0.364458	0.757222	0.564331	0.406448	0.525688
CCDC159	0.491842	0.567161	0.345783	0.875173	1.83566	0.775373	2.01785
CCDC167	1.16401	1.36257	2.1797	1.12463	0.597428	1.11549	0.503582
CCDC170	1.08292	0.2805	0.293945	0.88814	0.814568	0.355857	0.784156
CCDC34	1.23066	0.52202	0.907144	0.853966	0.348359	0.63347	0.267223
CCDC43	1.16883	0.452695	0.432005	0.75906	0.524809	0.334158	0.463538
CCDC47	1.18257	0.405793	0.307202	0.788712	0.734717	0.461734	0.720705
CCDC58	1.54711	0.526171	0.976623	0.904232	0.500774	0.48537	0.404287
CCDC59	1.23121	0.456884	0.620532	0.790852	0.643841	0.439725	0.497616
CCDC6	0.867123	0.613011	0.4323	0.649559	0.566887	0.474378	0.555104
CCDC64B	0.586904	0.794164	0.450674	0.889308	1.1046	0.747692	1.37567
CCDC68	0.710932	0.475364	0.421457	0.643875	0.580412	0.394577	0.553513
CCDC83	0.701824	0.357578	0.622985	0.809052	0.80499	0.489441	0.714536
CCDC84	0.946553	0.419761	0.430702	0.755702	0.684759	0.307566	0.633441
CCDC85B	1.07114	1.56401	2.17707	1.24236	1.19037	1.57817	1.15324
CCDC86	1.23168	1.65407	1.15739	0.747347	0.360612	0.922198	0.367017
CCDC87	0.817602	1.1416	0.970039	1.40646	2.1536	1.23846	2.14034
CCDC88A	1.28349	0.530677	0.417506	0.742292	0.733187	0.44573	0.718549
CCDC88B	1.00884	1.37818	2.02533	1.11643	0.889903	1.38273	0.687041
CCDC88C	0.825209	1.05282	0.46445	0.856797	0.238253	0.765157	0.254353
CCDC93	0.906668	0.431563	0.352733	0.694552	0.93132	0.390986	1.10862
CCL2	2.09029	0.94515	1.461	0.739917	0.720409	0.791983	0.767123
CCNA2	1.45625	0.533524	0.824978	0.734339	0.170814	0.376815	0.151932
CCNB1	1.31854	1.0262	1.05097	1.12715	0.270044	0.732396	0.249772
CCNB2	1.2964	0.897816	0.803268	0.951606	0.211698	0.519943	0.173279
CCND1	0.785326	0.841315	0.452348	0.814982	0.248997	0.677361	0.221652
CCNE2	1.18543	0.319009	0.696779	0.59758	0.950162	0.278881	0.753285
CCNF	1.03575	1.49743	1.0377	0.91628	0.421842	0.717071	0.48155
CCNJ	1.25146	0.329825	0.411566	1.11355	0.585521	0.4091	0.598785
CCNL1	1.18323	0.301043	0.32298	0.820231	0.635125	0.262454	0.644173
CCNL2	0.821387	0.443954	0.434739	0.96675	0.961572	0.614053	1.0267
CCNO	1.06861	0.738024	1.30892	2.39973	4.09073	2.36211	6.11963
CCNT1	1.00788	0.336591	0.376483	0.761778	0.898741	0.450415	1.06457
CCNT2	1.08036	0.270108	0.406264	0.815172	0.840308	0.356704	0.881457
CCNYL1	1.21663	0.619006	0.535946	0.696265	0.921603	0.487746	1.12539
CCP110	1.47687	0.331694	0.457878	1.0073	0.668665	0.315141	0.554002
CCPG1	0.978747	0.4387	0.313228	0.825328	1.59958	0.514696	1.43203
CCR2	1.42692	1.05982	0.861652	0.488441	0.459622	0.547864	0.426735
CCR5	1.66552	1.04093	0.910057	0.509107	0.330837	0.500389	0.302396
CCSAP	1.11916	0.361197	0.454326	0.886245	0.766539	0.400667	0.849961
CCSER1	0.822381	0.40853	0.342425	0.596816	1.00013	0.514436	1.04016
CCSER2	1.20176	0.397957	0.36444	0.682413	0.733278	0.29773	0.773021
CCT2	1.12379	0.622213	0.98045	0.633708	0.553697	0.66863	0.461144
CCT5	1.41924	0.834132	0.822357	0.722584	0.451402	0.672137	0.427963
CCT5P1	1.12765	0.787214	0.781097	0.592369	0.529778	0.634388	0.490044
CCT6P1	1.34021	0.387255	0.45675	0.686172	0.650424	0.319427	0.584833
CCT6P3	1.40748	0.29171	0.33484	0.775081	0.607177	0.29472	0.564506
CCT8	1.239	0.44655	0.589655	0.693294	0.604823	0.464802	0.510765
CD109	0.995017	0.7661	0.438204	0.766739	0.293067	0.518118	0.337849
CD24	0.890656	0.572647	0.485646	0.85815	0.770086	0.628071	0.762885
CD2AP	1.15063	0.40481	0.387253	0.711599	0.644539	0.303594	0.515959
CD320	1.19012	1.48812	2.18329	0.814249	0.755082	1.05659	0.718334
CD36	0.842052	0.550466	0.395355	0.492993	0.855023	0.326318	1.00007
CD46	0.861387	0.421299	0.449284	0.699476	0.770724	0.541663	0.879561
CD55	0.914693	0.635375	0.442286	1.04025	1.29382	0.900349	1.43691
CD58	1.27608	0.481925	1.04268	0.877171	0.51029	0.464287	0.492132
CDC123	1.37259	0.653998	0.622895	0.80794	0.502777	0.427095	0.446925
CDC20	1.33883	1.58111	1.54915	1.29672	0.312144	0.997909	0.305233
CDC20B	1.47021	0.700538	0.708075	2.17851	7.40935	2.72449	12.9318
CDC20P1	1.22748	1.52398	1.48373	1.18191	0.336837	0.952266	0.303634
CDC25A	1.14121	0.82617	0.91185	0.50434	0.331631	0.515854	0.29311
CDC25B	0.974904	1.4239	0.857018	0.768508	0.351748	0.653677	0.364205
CDC25C	1.37919	1.03903	1.37662	1.10265	0.228991	0.6734	0.209431
CDC26	1.10951	0.481677	0.629654	0.824395	0.558246	0.473323	0.490014
CDC27	1.31346	0.412799	0.497604	0.731645	0.399902	0.419807	0.429817
CDC40	1.25245	0.402183	0.458564	0.707009	0.901461	0.43202	0.879082
CDC42BPA	0.965873	0.393408	0.284266	0.804279	0.857767	0.313938	0.901353
CDC42EP1	1.07442	1.56442	1.04017	0.351844	0.103111	0.477852	0.10374
CDC42SE2	1.25294	0.557277	0.589943	0.728425	0.644	0.495284	0.719824
CDC45	1.42281	1.05285	1.57793	0.492189	0.340163	0.5346	0.30796
CDC5L	1.113	0.521866	0.549435	0.628406	0.707096	0.497097	0.688799
CDC6	1.4036	0.615832	0.629392	0.432111	0.396384	0.355877	0.344328
CDC7	1.37918	0.336744	0.466562	0.571454	0.358787	0.25435	0.306888
CDC73	1.05254	0.476771	0.544695	0.657587	0.538948	0.447123	0.549374
CDCA2	1.56497	0.589233	0.712296	0.803741	0.378219	0.389634	0.35748
CDCA3	1.31606	1.14177	1.33482	1.09547	0.269666	0.740568	0.249288
CDCA5	1.39216	1.33543	1.66135	0.625832	0.299639	0.620762	0.28778
CDCA7	1.71521	0.786183	0.985596	0.495168	0.193373	0.43613	0.177782
CDCA8	1.39842	1.36908	1.4013	1.10084	0.262557	0.790814	0.2682
CDH1	0.934934	1.21321	0.431044	0.845249	0.67938	0.739357	0.814501
CDH11	0.981438	0.889528	0.413172	0.505474	0.670159	0.46375	0.712714
CDH13	0.97626	0.695211	0.528258	0.521382	0.475096	0.479661	0.622378
CDH2	0.555697	0.887499	0.461315	0.402931	0.741297	0.501258	0.91327
CDK1	1.45498	0.419802	1.32674	0.785956	0.295017	0.463916	0.251302
CDK12	0.919757	0.795369	0.464149	0.716624	0.395882	0.543066	0.398001
CDK13	1.01168	0.702585	0.479542	0.8508	0.931552	0.580339	1.04974
CDK14	0.716624	0.609818	0.36254	0.663635	0.565548	0.399	0.620024
CDK17	1.13485	0.392546	0.547156	0.731129	0.700214	0.481785	0.766031
CDK19	1.02578	0.466826	0.365844	1.13358	0.771643	0.489949	0.923672
CDK4	1.22778	1.41265	2.10654	0.935454	0.755096	1.23201	0.64623
CDK5RAP2	1.15005	0.635943	0.439697	0.802103	0.424289	0.433153	0.431871
CDK6	1.08434	0.734624	0.574983	0.518378	0.614118	0.445381	0.570987
CDK7	1.29064	0.493664	0.565431	0.940677	0.958062	0.447199	0.881268
CDK8	1.10414	0.491403	0.52286	0.592266	0.705698	0.419191	0.735992
CDKL5	0.532115	0.49163	0.265243	0.604174	1.05614	0.389778	1.18427
CDKN2A	0.765313	0.728353	0.435701	0.816107	0.773887	0.496672	0.741501
CDKN2B	0.87801	0.727186	0.371241	0.625311	1.30729	0.580119	1.71394
CDKN2B-AS1	0.986868	0.502951	0.552422	0.716461	0.865324	0.447245	0.882726
CDKN2C	1.34984	1.21025	1.55773	1.28594	0.479181	0.938345	0.468566
CDKN3	1.80396	0.579835	1.18462	1.179	0.382286	0.510636	0.287118
CDON	1.74316	0.862992	0.539521	3.50208	0.675898	1.85417	0.652024
CDR2	1.12771	0.63788	0.551706	0.748475	0.698881	0.49682	0.77658
CDS1	0.916718	0.390396	0.480423	0.596985	0.832067	0.428977	0.867339
CDT1	1.07015	1.59939	1.65961	0.961448	0.475815	0.935358	0.434707
CDV3	1.96637	0.718584	0.479825	0.900531	0.285882	0.449113	0.284389
CDYL2	0.743428	0.55248	0.310434	0.606344	0.525028	0.406585	0.488689
CEACAM6	0.263139	0.651909	0.354923	1.1531	2.84319	1.10163	3.88563
CEACAM7	0.389778	0.500321	0.384214	0.655466	0.94778	0.521156	1.11513
CEBPG	1.56007	0.36438	0.514937	0.728306	0.632661	0.391249	0.650854
CEBPZ	1.39607	0.324577	0.378673	0.71496	0.705906	0.324356	0.531845
CELF1	0.929164	0.685396	0.499298	0.760874	0.773433	0.554235	0.940335
CELF3	0.537623	0.998431	0.370636	0.716704	0.775437	0.699007	0.829675
CELSR2	1.04898	2.05042	0.44766	3.25117	0.339329	1.37843	0.39633
CEMIP	0.400675	1.3254	0.340303	0.828493	1.05746	0.750369	1.05653
CENPA	1.49401	0.818739	1.33629	1.24291	0.261283	0.710383	0.238704
CENPE	1.08918	0.399873	0.441315	0.879399	0.298971	0.250726	0.208684
CENPF	1.13601	0.46363	0.284198	0.835564	0.200561	0.209353	0.160669
CENPH	1.85933	0.735636	1.36774	0.759883	0.335129	0.518207	0.296934
CENPI	1.37064	0.556068	0.605648	0.684465	0.270858	0.264033	0.221459
CENPJ	1.11833	0.367231	0.337465	0.650933	0.275856	0.281708	0.263456
CENPK	1.43271	0.369728	1.40475	0.748546	0.346032	0.427952	0.274277
CENPL	1.45941	0.533528	0.918771	0.796497	0.405557	0.371727	0.431202
CENPM	1.3309	1.39465	2.41498	0.79458	0.423284	0.802713	0.378067
CENPN	1.54072	0.572854	0.942508	0.715793	0.366212	0.42856	0.329092
CENPO	1.13122	1.19798	1.1369	0.855254	0.395949	0.889523	0.419313
CENPP	1.21804	0.594127	0.695801	0.780713	0.467528	0.444908	0.466225
CENPU	1.578	0.361127	0.723575	0.517825	0.302643	0.262925	0.207026
CENPW	1.57177	0.906	1.48584	0.935875	0.322233	0.677678	0.229902
CEP120	1.35817	0.409932	0.486065	0.941564	0.937235	0.44797	1.00784
CEP128	1.49702	0.48143	0.579978	0.717671	0.429064	0.390693	0.408348
CEP135	1.2409	0.383887	0.41342	1.11266	0.357744	0.273007	0.373638
CEP170	0.926139	0.384235	0.354929	0.723825	0.540999	0.312082	0.473944
CEP192	1.15097	0.31037	0.305721	0.834741	0.454489	0.306551	0.451232
CEP350	1.03119	0.360668	0.254515	0.759836	0.686746	0.253179	0.63269
CEP41	1.16571	0.796104	0.71378	1.07254	0.556919	0.827481	0.49841
CEP44	1.14253	0.277237	0.460777	0.918653	0.661681	0.379621	0.551078
CEP55	1.5179	0.332511	0.534033	0.738222	0.239155	0.260736	0.168483
CEP57	1.24968	0.304949	0.462544	0.838233	0.563639	0.314271	0.404248
CEP57L1	1.33188	0.485696	0.771867	0.836561	0.478475	0.501778	0.436066
CEP63	1.40179	0.369154	0.400515	1.11376	0.845991	0.463992	0.749341
CEP70	1.25699	0.416621	0.467487	1.04562	0.641357	0.426826	0.441724
CEP78	1.09552	0.333879	0.480101	0.548297	0.413688	0.317452	0.413366
CEP95	1.3192	0.315702	0.304609	0.989886	0.581351	0.33495	0.418084
CEPT1	1.13221	0.478187	0.669794	0.767475	0.766042	0.491064	0.870924
CERK	0.845041	0.934291	1.14474	1.2602	2.15194	1.31477	2.49153
CERS4	0.796518	1.20795	1.34796	1.05918	2.44445	1.78717	2.76214
CERS6	0.715917	0.359764	0.334434	0.639519	0.629365	0.425972	0.715067
CGGBP1	1.13773	0.381952	0.473945	0.879609	0.661874	0.383531	0.734833
CGN	0.700136	1.05746	0.479783	0.865755	0.925667	0.931039	0.996281
CGNL1	1.04312	1.09801	0.453441	1.29629	1.2628	1.19028	1.04238
CH17-258A22.4	0.767085	0.573357	0.48132	0.495859	0.66279	0.316386	0.599014
CH17-449C21.1	1.16834	0.379382	0.414724	0.69341	0.347547	0.306351	0.281469
CH17-472G23.4	0.776667	0.432787	0.279319	0.602276	0.873327	0.358053	0.931903
CHAC1	1.68595	1.16568	1.4738	0.362505	0.636163	0.526992	0.561626
CHAC2	1.24792	0.522546	1.37087	0.493764	0.544521	0.589582	0.459085
CHAF1A	1.17283	1.23667	1.07864	0.613436	0.419426	0.718819	0.415324
CHCHD4	1.37585	0.879104	1.16844	0.862485	0.404357	0.769622	0.382332
CHD1	1.09354	0.33871	0.327648	0.674217	0.613678	0.352983	0.562746
CHD2	0.912506	0.470755	0.343321	0.691734	0.633122	0.370525	0.593113
CHD3	0.644734	1.04128	0.459803	0.859475	0.87991	0.827822	1.0587
CHD4	0.951516	1.32143	0.574561	0.806362	0.473155	0.772618	0.433055
CHD6	0.888015	0.474052	0.280283	0.979144	1.07157	0.532904	1.06728
CHD7	1.05913	0.532519	0.310969	0.933481	0.448284	0.386933	0.43802
CHD8	0.863738	0.917724	0.425289	0.73545	0.612478	0.587777	0.723088
CHD9	1.09578	0.347576	0.314043	0.772353	0.46527	0.289007	0.428517
CHDH	1.1417	1.01032	0.573397	0.653289	0.465688	0.565295	0.438341
CHEK1	1.56318	0.556986	0.743833	0.615856	0.381088	0.383108	0.308661
CHEK2	1.41969	0.789978	1.35391	1.08242	0.575367	0.881307	0.472154
CHIC1	0.839484	0.396962	0.467433	0.854837	0.743183	0.392564	0.794639
CHM	0.95066	0.330193	0.42925	0.636893	0.774948	0.308986	0.811793
CHML	1.21308	0.309314	0.369955	0.722763	0.359965	0.259425	0.265431
CHMP4C	0.956607	0.548248	0.482032	0.740093	0.690119	0.469874	0.778912
CHN1	2.20314	0.669581	0.822341	0.713165	0.414365	0.397116	0.400859
CHRAC1	1.1001	0.880136	0.737109	0.700738	0.375128	0.601514	0.365376
CHRNA5	1.20199	0.676425	1.12374	0.617236	0.51375	0.633402	0.480138
CHST15	0.832874	1.04629	0.560168	0.587858	0.427053	0.595058	0.502356
CHST8	0.775722	1.55809	1.19035	2.06626	0.783283	2.3138	1.32909
CHSY1	1.07011	0.536683	0.40344	0.994497	0.555848	0.70439	0.594128
CHUK	1.26651	0.401908	0.504869	0.700652	0.60525	0.397962	0.653664
CHURC1	1.26968	0.319603	0.481983	1.01584	1.15102	0.374149	0.950321
CILP2	0.988203	1.64326	0.912535	1.10243	0.292507	1.09068	0.32938
CIPC	1.12656	0.459796	0.421595	0.841109	0.493144	0.486369	0.52927
CIRH1A	1.32433	1.04433	0.997305	0.699975	0.417475	0.707594	0.421956
CISD3	1.09806	1.43345	2.02759	1.10158	1.03207	1.46638	0.864212
CISH	1.81779	1.24918	1.33948	1.38752	0.397003	1.13964	0.452124
CIT	1.04575	0.886918	0.458623	0.860578	0.269102	0.384105	0.250784
CITED1	1.07217	1.04579	0.966072	1.07304	0.379819	1.14829	0.43794
CKAP2	1.39912	0.421768	0.468809	0.839542	0.422619	0.382225	0.365878
CKAP2L	1.80141	0.436249	0.456754	0.850945	0.292422	0.239034	0.237841
CKAP5	1.05073	0.741393	0.4349	0.779574	0.45148	0.459796	0.47204
CKM	1.64102	2.08829	0.725148	2.77721	2.482	5.65918	5.32947
CKMT1A	0.748271	1.27595	0.794335	0.439199	0.651369	0.558494	0.726162
CKMT1B	0.796615	1.26187	0.893724	0.453874	0.643362	0.660429	0.746834
CKMT2	1.81503	2.0118	0.922148	1.31159	1.23956	1.62836	2.10346
CKS1B	1.55014	0.784563	1.36257	0.866452	0.362826	0.598805	0.274211
CKS2	1.73169	0.571801	1.60674	1.19033	0.662478	0.756577	0.491578
CLASP1	0.937061	0.733207	0.366364	0.813293	0.534428	0.494429	0.488837
CLASP2	1.05279	0.454255	0.378269	0.6992	0.504767	0.439262	0.498103
CLCN3	1.12786	0.415286	0.338049	0.866429	1.10287	0.411389	1.24436
CLCN5	0.867027	0.631192	0.451503	0.523794	0.545316	0.419266	0.619149
CLCN6	0.847923	0.77117	0.399997	0.852937	0.867275	0.643582	0.971963
CLDN12	1.1344	0.404658	0.535838	0.88447	0.828598	0.480033	1.0034
CLDND1	1.10503	0.38432	0.472365	0.993765	1.03399	0.443565	1.02335
CLEC3B	1.05809	2.12078	1.19281	0.972526	2.34639	1.36241	3.16608
CLGN	1.18352	0.420913	0.481163	0.630839	1.05988	0.521021	0.880114
CLIC3	0.517578	1.59332	1.07426	0.482455	0.404749	0.643507	0.367197
CLIC4	0.965743	0.461373	0.47655	0.546024	0.455408	0.369724	0.476023
CLINT1	0.944431	0.487926	0.452229	0.594187	0.606692	0.493863	0.607465
CLIP1	0.978381	0.507008	0.31133	0.668694	0.721692	0.397308	0.749529
CLK1	1.11364	0.227225	0.491366	1.18819	1.33843	0.397789	1.21143
CLK2	0.892434	0.766784	0.46821	0.801699	1.16299	0.583379	1.23311
CLK4	1.25212	0.239501	0.476801	0.986038	1.09589	0.336022	0.961478
CLMN	0.671393	0.666069	0.340834	1.2842	0.725089	0.841546	0.784207
CLOCK	1.1153	0.302199	0.324627	0.765003	0.485412	0.306333	0.490316
CLPB	1.03583	1.43919	1.2159	0.736565	0.475349	0.884139	0.546431
CLPX	1.19697	0.490639	0.446383	0.613909	0.467954	0.408565	0.47607
CLSPN	1.07996	0.505784	0.404079	0.374271	0.538101	0.273568	0.535511
CLSTN2	0.686017	0.896783	0.274332	0.843592	0.97977	1.00704	1.1383
CLTC	0.945199	0.629089	0.404827	0.678818	0.598546	0.522602	0.599932
CLU	0.971365	1.57621	0.827953	0.811079	3.26431	1.05384	4.0843
CMAHP	0.457463	0.393508	0.339271	0.295029	0.676659	0.237018	0.618891
CMC2	1.34743	0.66875	1.50486	0.793997	0.504217	0.663542	0.412775
CMPK1	1.10907	0.437698	0.58088	0.7915	0.805277	0.422132	0.737758
CMPK2	1.81679	0.857729	0.886686	0.225244	0.419128	0.330253	0.317734
CMSS1	1.86901	0.642399	0.918876	0.849918	0.467346	0.538241	0.367585
CMTM4	0.83655	0.674217	0.458363	0.733688	0.711282	0.55566	0.852989
CMTM6	0.996596	0.311062	0.459314	0.813491	0.958717	0.468003	1.18259
CMTM8	0.841703	1.35318	0.910744	0.603829	0.469804	0.597269	0.441163
CMTR2	1.12846	0.277748	0.527779	0.754657	1.00984	0.410697	0.997342
CMYA5	0.703585	0.54968	0.218698	0.852034	0.901589	0.323203	1.07301
CNEP1R1	1.26356	0.440129	0.542264	0.878601	0.964732	0.421881	1.08669
CNKSR3	1.32213	0.665467	0.511304	2.41046	0.866143	1.3951	0.88778
CNNM4	0.761665	1.33047	0.836886	0.853531	1.55223	1.02796	2.06196
CNOT1	0.999715	0.710894	0.348654	0.718066	0.618148	0.476798	0.62709
CNOT2	1.18061	0.579002	0.483907	0.77223	0.638488	0.508647	0.612964
CNOT4	0.979872	0.769889	0.422357	0.821281	1.00565	0.517981	1.12908
CNOT6	1.20631	0.415009	0.392499	0.820076	0.552563	0.378573	0.589583
CNOT6L	1.15152	0.390112	0.357548	0.695611	0.484672	0.371774	0.550883
CNOT6LP1	1.04188	0.59024	0.462302	0.695928	0.68158	0.498508	0.722062
CNOT7	1.22536	0.448522	0.634521	0.790751	0.486209	0.419508	0.420802
CNST	0.942915	0.358073	0.348962	0.900834	0.734325	0.494068	0.876507
CNTD2	0.996431	1.02591	1.15123	3.31213	2.15094	3.59462	2.42803
CNTRL	1.46272	0.539818	0.405769	1.36012	0.608577	0.375802	0.470164
COA6	1.38218	0.62307	0.995773	0.922158	0.494206	0.646798	0.358261
COA7	1.47677	0.670327	0.776211	0.656603	0.317066	0.442831	0.289399
COBL	0.698609	1.00336	0.459886	1.13736	1.16662	0.91189	1.39684
COBLL1	0.927924	0.481245	0.375131	0.484489	0.674855	0.379786	0.721486
COG3	1.01417	0.387309	0.400512	0.737695	0.550176	0.439718	0.55167
COG5	0.850571	0.386634	0.428528	0.671946	0.739662	0.4958	0.814695
COG6	0.802631	0.287561	0.386654	0.661369	0.884432	0.415517	0.812328
COIL	1.34546	0.458083	0.443926	0.797148	0.514204	0.487789	0.591197
COL11A1	0.454382	0.977813	0.365807	0.502046	1.2798	0.387458	1.43981
COL14A1	0.94991	2.77711	0.711877	0.756523	1.19023	0.577146	1.46143
COL15A1	0.634305	2.22866	0.741658	0.561467	0.442815	0.627338	0.537831
COL28A1	0.584658	0.412322	0.321839	0.522181	1.87221	0.337205	1.8651
COL4A3BP	1.05237	0.386517	0.336684	0.62357	0.832787	0.319332	0.933057
COL4A5	0.66999	0.836442	0.344953	0.932083	0.675236	0.553513	0.698429
COL8A1	1.03295	0.92523	0.335093	0.687667	0.766579	0.400916	0.94232
COLEC12	0.902953	0.79477	0.46907	0.471264	0.871642	0.431918	1.03574
COMMD1	1.07051	1.37462	2.05605	0.774358	1.28151	1.07344	1.05517
COMMD2	1.34905	0.479801	0.612253	0.752218	0.491062	0.336041	0.419208
COMMD6	1.1787	0.928791	1.87869	1.68983	2.03785	1.65819	1.61449
COMP	0.516344	2.71685	0.569433	0.772176	0.957972	0.774614	1.1347
COPB1	0.857149	0.458169	0.447284	0.595665	0.736498	0.51572	0.761133
COPB2	0.870501	0.476137	0.434824	0.654939	0.755132	0.591975	0.724375
COPS3	1.36752	0.644484	0.797219	0.817345	0.494113	0.622569	0.464695
COPS5	1.29559	0.394259	0.573383	0.811037	0.568603	0.388133	0.465498
COQ10A	1.02084	1.45575	0.991201	0.957057	1.91962	0.936736	2.40148
COQ10B	1.16414	0.328231	0.396413	0.921967	1.20644	0.39391	1.17577
COQ3	1.16061	0.685271	1.01156	0.627177	0.442366	0.513401	0.361484
CORO1C	1.0956	0.79298	0.673224	0.650308	0.456801	0.541007	0.453552
COX11	1.09495	0.444576	0.810708	0.710939	0.689292	0.464002	0.569056
COX20	1.25783	0.391769	0.656635	0.994837	0.76104	0.411313	0.647822
CPB1	0.209774	1.24181	0.217392	0.384285	17.7166	0.837891	19.9246
CPD	0.905628	0.697778	0.347861	0.656603	0.703581	0.431808	0.889263
CPEB2	0.879969	0.472207	0.395639	0.63954	0.930441	0.404182	1.16237
CPEB3	0.893925	0.534805	0.420776	0.860143	0.760292	0.418085	0.968542
CPEB4	0.991403	0.398736	0.311275	1.13351	1.66397	0.376455	1.95482
CPSF2	1.22255	0.461327	0.414631	0.659797	0.502188	0.414781	0.532775
CPSF3	1.336	0.777914	0.597699	0.773534	0.335567	0.519294	0.310431
CPXM2	1.04345	2.17517	1.00821	1.35854	3.18676	1.58464	4.89503
CRABP1	0.526315	1.34734	0.622854	1.51835	0.446779	1.29395	0.416765
CRAT	2.3403	1.13884	3.14636	0.233091	1.69193	0.354224	1.44111
CRBN	1.08603	0.350178	0.69881	0.848408	0.825899	0.467203	0.73571
CREB1	1.13034	0.396517	0.392022	0.887082	0.897587	0.413279	0.975139
CREB3L2	0.743148	0.801061	0.336114	0.81093	1.10581	0.626561	1.15198
CREBL2	1.10778	0.405198	0.486509	1.09073	0.607944	0.572301	0.602243
CREBZF	1.07173	0.299055	0.502093	0.871188	0.584155	0.393178	0.734944
CRIM1	1.23829	0.782129	0.450106	0.943722	1.06107	0.748763	1.20502
CRK	1.16721	0.418932	0.448659	0.696366	0.774779	0.377687	0.842478
CRNKL1	1.09733	0.500923	0.448355	0.694293	0.868771	0.477916	0.903463
CROCCP3	0.646179	0.388263	0.400729	0.830336	0.987303	0.448142	0.928561
CRY1	1.32971	0.518467	0.541344	0.718414	0.75043	0.441237	0.792343
CRY2	0.861325	1.08747	0.844752	1.07533	2.92028	1.29066	3.64824
CRYZ	1.27809	0.438182	0.509653	0.725758	0.693245	0.354131	0.519852
CSDE1	1.19953	0.367493	0.320486	0.961445	0.686185	0.413198	0.683425
CSE1L	1.50728	0.461373	0.535953	0.657107	0.412585	0.35119	0.341361
CSGALNACT2	1.29965	0.3784	0.400055	0.77049	0.644573	0.36872	0.654655
CSNK1G1	0.987606	0.542155	0.401742	0.811142	0.58027	0.492555	0.683078
CSNK1G3	1.14848	0.441475	0.441293	0.811341	0.854395	0.392788	0.790418
CSPG4	0.60101	1.47423	0.59694	1.12646	0.49478	1.00253	0.596096
CSRNP2	1.05665	0.765431	0.620563	1.09501	1.89063	0.905736	2.43849
CST3	0.904637	1.39838	1.12418	1.53802	1.90018	1.89148	2.38797
CST9	4.95269	1.12212	2.68026	2.00949	0.329965	1.77957	0.296093
CSTA	0.418606	0.56015	0.888217	0.752514	10.2677	1.813	9.48646
CT62	2.73064	1.03915	1.35749	1.33922	0.607027	1.18993	0.551217
CTA-204B4.2	0.896159	0.641075	0.434311	1.35165	1.06181	0.662249	1.07709
CTA-351J1.1	1.27035	1.57404	3.55798	0.761089	1.80018	1.22072	1.28357
CTA-392C11.1	1.32867	0.58182	1.52921	0.71825	2.30817	0.589159	1.76218
CTAGE5	1.05992	0.538807	0.433197	0.680327	0.610317	0.519565	0.592688
CTAGE7P	0.788	0.43852	0.549321	0.687785	0.788397	0.510406	0.808058
CTB-102L5.4	0.658712	1.19075	1.06825	0.674158	2.3707	1.01948	2.14048
CTB-131K11.1	1.05116	0.463765	0.394878	0.719788	0.742723	0.492181	0.770251
CTB-167G5.5	2.83129	1.02234	1.83977	0.947411	0.813652	0.926607	0.843459
CTB-33G10.1	1.18821	1.4726	2.16216	1.16648	1.88106	1.47437	1.37622
CTB-33O18.1	3.66895	1.12924	2.04065	1.30794	2.44129	1.42232	2.09302
CTB-63M22.1	1.04191	1.37473	2.39041	1.40223	1.90956	1.82429	1.32191
CTB-89H12.4	0.795959	0.159864	0.182974	0.90136	0.726939	0.211012	0.684988
CTBP2	0.967988	0.612264	0.71463	0.848221	0.535484	0.765508	0.42131
CTC-260F20.3	0.836692	0.64811	0.445311	0.89036	1.15653	0.527456	1.1976
CTC-329H14.1	1.11973	1.60822	2.35971	1.13108	1.54298	1.35694	1.31584
CTC-471F3.5	1.08209	0.988032	0.580944	0.67068	0.861408	0.499852	0.818647
CTC-484M2.1	1.0481	1.39467	3.06747	0.705741	1.77941	1.07021	1.25355
CTC-523E23.1	0.691588	0.64768	0.424149	0.967262	0.803045	0.569446	0.857932
CTC-524C5.2	0.772379	0.354534	0.331844	1.06358	0.797731	0.409416	0.885185
CTC-526N19.1	0.636109	1.19235	0.693153	0.700915	0.425506	0.760829	0.43762
CTCF	1.15261	0.892329	0.54566	0.861829	0.485948	0.659649	0.545938
CTD-2006C1.6	1.32182	0.598076	0.833983	0.759968	0.459537	0.653013	0.442357
CTD-2008P7.9	0.856048	0.585028	0.571984	0.554193	0.645652	0.471844	0.660511
CTD-2013N17.1	0.886997	1.23398	2.06465	0.700435	1.23823	0.968383	1.14151
CTD-2089O24.1	1.28582	0.582004	0.500856	0.749706	0.64449	0.46905	0.594975
CTD-2270P14.5	0.899107	1.55065	1.6469	1.9774	1.80675	2.10442	2.03301
CTD-2290C23.1	1.23503	0.83766	0.861707	0.545896	1.09358	0.39682	1.06274
CTD-2320B12.2	1.88549	0.707657	0.597532	0.964565	0.957677	0.381109	0.948859
CTD-2375G15.1	1.00452	1.71666	2.23165	0.825532	1.37344	1.00078	1.19391
CTD-2510F5.4	1.11257	0.694201	0.661724	0.911543	0.272373	0.425833	0.22596
CTD-2517O10.6	1.57977	1.39092	1.38514	2.34383	1.76236	1.55152	1.92867
CTD-2561J22.5	1.05965	0.509145	0.5987	0.738575	0.600125	0.378373	0.522854
CTD-2571E19.3	1.14679	1.38873	1.18206	0.904793	0.465454	0.821382	0.500075
CTD-2576F9.1	0.919031	1.66524	1.52143	1.77537	2.14144	2.12211	2.06586
CTD-2619J13.9	0.872347	2.07	0.993432	1.34398	1.45017	1.46547	1.60748
CTD-2649C14.2	0.828701	0.458046	0.471519	0.951823	0.916225	0.492218	0.94152
CTD-2666L21.2	1.22534	1.69912	2.3176	0.791712	1.30902	1.05268	1.35951
CTD-3074O7.2	1.11433	1.26478	0.993202	1.52067	1.39451	2.02851	2.01202
CTD-3092A11.2	0.876739	0.35114	0.414243	0.640431	0.752051	0.313875	0.756997
CTD-3099C6.9	0.797743	0.375444	0.300621	0.827939	0.680983	0.353379	0.666442
CTD-3195I5.1	0.730375	0.494503	0.344797	0.747552	0.695648	0.49486	0.701472
CTD-3214H19.16	0.986498	1.98718	2.49052	1.51645	1.52305	1.39372	1.62556
CTD-3220F14.3	1.03591	0.873041	0.70632	1.3954	1.88246	0.855093	2.17853
CTD-3247F14.2	1.0516	0.927369	0.833401	1.24615	0.456922	0.922851	0.423937
CTD-3252C9.4	0.90239	1.00635	0.634594	0.99804	0.470828	0.701292	0.507016
CTDSPL	0.931455	0.981206	0.640503	0.754213	0.395928	0.663527	0.330349
CTDSPL2	1.17224	0.275702	0.461505	0.633329	0.598098	0.393252	0.655216
CTHRC1	0.48038	0.80756	0.714377	0.422948	0.587292	0.448237	0.687387
CTNNAL1	1.51683	0.266224	0.643794	0.545983	0.510966	0.356028	0.436838
CTNND1	0.769096	1.05367	0.452496	0.888509	0.703938	0.715795	0.763314
CTNND2	0.512656	0.930607	0.437428	0.514701	1.11565	0.577581	1.383
CTNS	0.884724	1.63619	0.86299	0.967828	1.5798	1.10389	2.02335
CTPS1	1.27535	1.03839	0.813148	0.636906	0.450646	0.599261	0.516557
CTR9	1.18408	0.622021	0.412123	0.79462	0.628514	0.530747	0.677436
CTSD	0.979602	2.07486	1.4136	1.01059	0.447601	1.30268	0.550261
CTSF	0.849935	1.69655	1.11781	1.29895	1.94639	1.50853	2.29623
CTTN	0.803923	0.936002	0.483638	0.739334	0.692729	0.668546	0.747027
CTTNBP2NL	1.11156	0.642812	0.414202	0.964192	0.877278	0.561122	1.1011
CUEDC1	1.16515	1.34548	1.80822	2.10406	1.29421	2.49148	1.26583
CUL2	1.11129	0.41454	0.39045	0.5839	0.578952	0.372376	0.509571
CUL3	1.15215	0.472196	0.417436	0.738948	0.580861	0.473867	0.605422
CUL4A	1.01339	0.771072	0.658612	0.750362	0.453708	0.644051	0.476147
CUL4B	0.924518	0.443693	0.411199	0.79008	0.681072	0.446622	0.657221
CUL5	1.12892	0.375412	0.567733	0.739177	0.718451	0.450685	0.672327
CUTC	1.5254	0.655099	0.944842	0.841473	0.547985	0.570455	0.462298
CUX1	0.76475	1.05597	0.50604	1.31803	1.78868	1.22721	2.17885
CWC22	1.46325	0.410105	0.517228	0.860427	0.812895	0.431178	0.567222
CWC27	1.2288	0.483112	0.623856	0.647118	0.613057	0.43202	0.426123
CXCL17	1.08737	0.51848	0.807789	0.571078	2.37168	0.932029	2.23512
CXCR6	2.84206	1.48934	1.56352	0.830804	0.805587	0.792473	0.786218
CXXC5	1.03226	1.25385	1.17216	0.821633	0.119087	0.889359	0.146318
CYB561D1	0.926871	1.46399	1.03344	1.14502	1.63062	1.38283	2.15113
CYB5D1	1.12065	0.620087	0.488841	1.03936	0.651394	0.709348	0.67147
CYC1	0.964584	1.44264	2.00673	0.748329	0.676259	1.0417	0.619067
CYGB	1.16029	2.80702	1.33517	0.883343	1.29464	1.38619	1.61473
CYLD	1.56746	0.554928	0.609617	0.948709	0.854846	0.484608	0.976165
CYP19A1	0.719122	0.583953	0.414032	0.54033	0.405206	0.422311	0.446392
CYP1B1	1.50873	1.04311	0.699243	0.753936	0.26749	0.505855	0.287595
CYP26A1	2.1815	1.71497	1.18836	2.49283	1.20807	2.4862	0.837661
CYP26B1	0.826814	1.63361	0.584118	1.61032	0.19619	0.764544	0.196011
CYP27B1	1.03004	1.09391	0.948578	0.563034	0.438471	0.682366	0.412863
CYP2U1	0.980999	0.591171	0.530738	1.05282	1.89254	0.784098	2.51367
CYP4F22	1.31804	0.903669	0.966236	1.61192	2.26962	1.56748	1.9218
CYP4F30P	0.622099	0.274521	0.166885	0.653469	4.21819	0.409681	5.33462
CYP4F35P	0.428033	0.39091	0.422965	0.503951	0.814762	0.526571	0.83412
CYP4F62P	0.48057	0.379181	0.299373	0.618354	4.08136	0.599157	5.2563
CYP4Z1	1	1	1.04439	1.04168	1.65941	1.02088	2.05078
CYP51A1	0.979673	0.60354	0.438005	0.576201	0.474974	0.478505	0.504823
CYP51A1P1	0.929508	0.62681	0.449916	0.735324	0.554558	0.540948	0.582701
DAAM1	0.849505	0.395966	0.267029	0.674115	0.633907	0.39581	0.713103
DAB2	0.443245	1.01913	0.380576	0.379451	0.475835	0.432633	0.530789
DAPK2	0.872554	1.16094	0.868342	0.682513	0.458961	0.707197	0.462299
DARS	1.06871	0.472251	0.594414	0.703627	0.558625	0.533013	0.419343
DARS2	1.18605	0.986281	0.711506	0.766876	0.331032	0.565763	0.356622
DAXX	1.02195	1.25999	1.03955	0.912274	0.481987	1.01411	0.506439
DBF4	1.6354	0.392668	0.547024	0.743246	0.318578	0.307916	0.258764
DBF4B	0.935766	1.05761	0.772027	0.970769	0.420674	0.615599	0.46579
DBF4P1	1.4539	0.458842	0.552915	0.78903	0.355256	0.351286	0.33137
DBT	0.959808	0.305244	0.312197	0.844131	1.01264	0.357064	1.04559
DCAF10	0.622964	0.404434	0.286187	0.61765	1.05715	0.489531	1.08466
DCAF16	1.09565	0.529942	0.427017	0.986404	0.388201	0.56322	0.391468
DCAF17	1.21819	0.34425	0.421497	0.818827	0.56616	0.330695	0.579489
DCAF5	0.840647	0.754286	0.425691	0.794537	0.701527	0.64034	0.751965
DCBLD1	0.87875	0.687627	0.469856	0.838905	0.551785	0.750101	0.660645
DCBLD2	1.14101	0.468658	0.380849	0.980567	0.951212	0.48393	1.07861
DCDC2	1.36544	0.571503	0.465436	1.53117	0.417616	0.509908	0.488321
DCK	1.12475	0.488394	0.829825	0.583823	0.438305	0.477796	0.424706
DCLK1	0.515244	0.597661	0.308359	0.501263	0.49949	0.461474	0.575643
DCLRE1A	1.28222	0.356547	0.552291	0.662024	0.415023	0.372751	0.428316
DCLRE1B	1.28994	0.930432	1.04002	0.633835	0.499236	0.565032	0.504808
DCLRE1C	1.1594	0.363701	0.426521	0.698699	0.470581	0.299195	0.475984
DCN	1.61071	1.38856	0.881631	0.789343	1.61263	0.876819	2.25942
DCP2	1.09079	0.315025	0.445331	0.921366	0.769085	0.339963	0.69717
DCTN6	1.3421	0.375957	0.496146	0.954227	0.715244	0.371747	0.558484
DCTPP1	1.19126	1.33996	2.21176	0.856579	0.71696	1.11335	0.625403
DCUN1D2	1.03612	0.556805	0.595534	0.659663	0.775524	0.472544	0.816701
DCUN1D3	0.974279	0.802459	0.550735	0.879933	0.455303	0.703084	0.531113
DCUN1D4	0.97939	0.267579	0.389503	0.695854	0.626126	0.318812	0.630092
DDAH1	1.34105	0.609791	0.454906	1.23175	0.705769	0.606468	0.715566
DDB2	1.01781	1.3479	1.48335	0.882761	0.413922	0.850817	0.356423
DDHD1	1.14199	0.442558	0.374475	0.906249	0.547463	0.397709	0.519669
DDHD2	1.12169	0.514531	0.405043	0.719462	0.560416	0.358786	0.647076
DDI2	1.0448	0.394451	0.301661	0.742772	0.846433	0.308808	0.92419
DDIAS	1.47274	0.339142	0.480702	0.5481	0.289868	0.252725	0.240598
DDIT4	0.664581	0.922498	0.799428	0.739907	0.476519	0.887512	0.420635
DDX1	1.18635	0.495423	0.455911	0.611486	0.620705	0.453994	0.536233
DDX10	1.24052	0.645143	0.476528	0.681387	0.443334	0.549643	0.42774
DDX11	1.02708	1.14453	0.740506	0.759903	0.443422	0.679807	0.454095
DDX12P	1.03879	0.689685	0.607629	0.619484	0.448847	0.585664	0.465054
DDX17	0.791922	0.450381	0.301769	0.944089	0.40847	0.468898	0.39807
DDX18	1.29432	0.417181	0.426334	0.820542	0.5633	0.545961	0.494385
DDX20	1.32708	0.538548	0.493169	0.739926	0.505242	0.543116	0.523684
DDX21	1.38042	0.434243	0.427836	0.530124	0.317495	0.422868	0.29529
DDX26B	0.690005	0.304774	0.378637	0.53151	0.749172	0.30083	0.676486
DDX39A	1.15575	1.41715	1.44788	0.930733	0.393837	1.05421	0.374416
DDX3X	1.18103	0.377493	0.430286	0.704236	0.598563	0.419054	0.553534
DDX3Y	1.19473	0.498696	0.55313	0.557222	0.732407	0.419301	0.85875
DDX42	1.12863	0.595794	0.405829	0.903284	0.717293	0.55108	0.751599
DDX46	1.12938	0.442912	0.324473	0.599769	0.364066	0.366309	0.292758
DDX5	1.08852	0.466111	0.404304	0.862065	0.417222	0.505617	0.358297
DDX50	1.27271	0.347637	0.418588	0.840963	0.749963	0.369258	0.683881
DDX50P1	1.14667	0.50057	0.444245	0.990592	0.887288	0.537799	0.906528
DDX52	1.20918	0.544506	0.437316	0.723549	0.555532	0.414953	0.575037
DDX55	1.1607	0.488205	0.489469	0.682715	0.525904	0.423201	0.551924
DDX58	1.56232	0.446398	0.362751	0.448146	0.596554	0.282301	0.456163
DDX59	1.08515	0.468272	0.474501	0.794393	0.760306	0.512442	0.791232
DDX6	1.00928	0.493802	0.345907	0.877799	0.572505	0.434377	0.615029
DDX60	1.83641	0.533088	0.434723	0.270666	0.523482	0.291182	0.370702
DDX60L	1.9562	0.619078	0.464087	0.337623	0.567725	0.34723	0.496604
DEGS2	0.76251	1.3315	1.05693	2.00144	2.14429	2.57904	2.28437
DEK	1.51932	0.374867	0.671801	0.695574	0.423509	0.335824	0.300047
DENND1B	0.94261	0.296773	0.424872	0.774072	0.679919	0.41557	0.60464
DENND2C	1.03414	0.50714	0.435858	0.658464	0.998287	0.325264	1.20229
DENND4A	0.95653	0.369778	0.283775	0.697167	0.725031	0.339353	0.746865
DENND4C	0.953755	0.40966	0.286633	0.792003	0.861894	0.366806	0.78623
DENR	1.14626	0.435561	0.506325	0.85724	0.588404	0.46703	0.525562
DEPDC1	1.41152	0.39453	0.607974	0.895477	0.273721	0.274965	0.19477
DEPDC1B	1.18899	0.392303	0.799855	0.748338	0.274243	0.354297	0.228055
DERA	1.15808	0.63063	0.821799	0.782306	0.508183	0.620619	0.484915
DESI2	1.3654	0.458503	0.692155	0.739601	0.598251	0.428852	0.675467
DFFB	0.844967	1.13722	0.814416	0.930623	0.496722	0.918399	0.5556
DGAT1	0.884215	1.50342	1.22969	1.41316	1.66087	1.87053	2.02476
DGCR11	1.02461	1.11611	0.885386	0.854728	0.499821	0.897539	0.552846
DGCR6L	0.95161	1.38768	2.36558	1.08472	1.38126	1.40959	1.2095
DGKD	0.554671	1.09891	0.473467	0.800827	0.976064	0.963127	1.04582
DGKE	0.969581	0.26619	0.365977	0.618589	0.369263	0.292859	0.385577
DGKH	0.997914	0.312019	0.276603	0.721453	0.536083	0.228856	0.475516
DHCR7	0.829682	1.45982	0.976505	0.56287	0.439554	0.744127	0.472833
DHFR	1.21534	0.515642	0.844192	0.610722	0.438827	0.440125	0.382968
DHFRP1	1.33064	0.821269	1.31167	0.616869	0.496621	0.650851	0.415231
DHRS2	2.47234	1.33691	1.99767	1.22412	0.742608	1.12781	0.818091
DHTKD1	1.03711	0.940646	0.550005	0.589182	0.445652	0.435027	0.502926
DHX15	0.9073	0.474929	0.427283	0.489123	0.444224	0.410378	0.444146
DHX29	1.03598	0.344623	0.315903	0.660353	0.890475	0.396746	0.833317
DHX32	1.09446	0.601022	0.508589	0.752977	0.397892	0.584457	0.420378
DHX33	1.05943	0.701679	0.441132	0.647397	0.404632	0.442527	0.469851
DHX34	1.09924	1.40426	0.797919	1.13919	0.499586	1.10879	0.558667
DHX36	1.18819	0.389828	0.34826	0.721181	0.660485	0.421563	0.579816
DHX37	0.958436	1.57533	1.09679	0.793026	0.461595	1.04872	0.504402
DHX40	1.07289	0.398166	0.427129	0.85081	0.600023	0.468896	0.609429
DHX57	0.929432	0.609754	0.383588	0.699335	0.418427	0.491449	0.410747
DHX9	1.12678	0.650624	0.466219	0.714532	0.586979	0.58829	0.565726
DHX9P1	0.943958	0.65183	0.437988	0.586951	0.641799	0.558559	0.61375
DIAPH2	1.40434	0.576288	0.551196	0.473049	0.640899	0.39848	0.618851
DIAPH3	1.25869	0.480672	0.481056	0.675892	0.381861	0.293619	0.350558
DICER1	1.02255	0.358634	0.259128	0.87235	0.472116	0.299457	0.491971
DIEXF	1.29942	0.715227	0.562287	0.85434	0.489095	0.600296	0.542227
DIP2A	0.813225	0.676997	0.445207	0.791117	0.546406	0.432504	0.590865
DIP2B	0.871446	0.871749	0.460337	0.638602	0.56395	0.468715	0.62096
DIRAS2	2.44575	0.71384	1.46866	3.12687	1.59017	1.63325	1.92611
DIS3	1.12328	0.383162	0.424021	0.70154	0.828678	0.385269	0.689481
DIXDC1	0.796512	0.368881	0.556624	0.859928	0.647868	0.512927	0.525886
DKC1	1.39567	0.868383	0.751146	0.76158	0.444984	0.744811	0.456162
DKK1	0.363431	1.09093	0.24126	0.280357	0.0873906	0.416603	0.0945284
DLAT	1.20905	0.66812	0.67084	0.651082	0.419702	0.477404	0.417835
DLC1	1.30925	1.10434	0.315146	0.746578	0.15793	0.604522	0.194731
DLD	1.31276	0.412884	0.51313	0.563727	0.568191	0.314331	0.453019
DLEU1	1.22477	0.598337	0.661263	0.840292	0.379337	0.512992	0.336626
DLEU2	1.38108	0.675886	1.75102	1.30255	0.610389	1.05619	0.457995
DLG1	1.0476	0.375119	0.436696	0.741579	0.528408	0.42074	0.4799
DLG3	0.994772	0.791204	0.674138	0.769607	0.473237	0.632761	0.489246
DLGAP5	1.4301	0.383749	0.508744	0.748363	0.168714	0.258631	0.133726
DLX3	1.34598	1.81064	1.0133	1.63847	0.439368	1.40814	0.526816
DMTF1	1.03645	0.220426	0.216524	0.989082	0.911377	0.217769	0.838273
DMXL1	0.967576	0.377954	0.322508	0.82993	0.877611	0.337732	0.861064
DMXL2	0.932108	0.260108	0.267467	0.832147	0.66257	0.248556	0.626071
DNA2	1.18182	0.403934	0.647251	0.533321	0.328554	0.315834	0.293088
DNAH14	1.53143	0.469011	1.28407	0.95125	0.467065	0.638426	0.356237
DNAJA4	0.764897	0.71648	0.433445	0.593752	0.753456	0.586801	0.94622
DNAJB14	0.905635	0.32308	0.478702	0.764352	0.809592	0.399793	0.813168
DNAJC10	1.22162	0.33521	0.325074	0.872577	0.691013	0.397408	0.667054
DNAJC13	1.10661	0.466861	0.284192	0.55216	0.546122	0.265596	0.520019
DNAJC16	1.07656	0.570895	0.44158	1.11562	1.20916	0.789127	1.46419
DNAJC17	0.794687	1.13832	0.986949	0.948041	0.470438	1.06433	0.423661
DNAJC19P9	1.51801	1.02029	2.16539	1.13943	0.997133	0.970365	0.852119
DNAJC2	1.49732	0.364338	0.419834	0.680071	0.32899	0.328828	0.23933
DNAJC21	1.26179	0.403521	0.464942	0.729433	0.693518	0.328559	0.606864
DNAJC22	0.962736	0.67277	0.575365	1.02446	0.422412	0.60584	0.409957
DNAJC27	1.0786	0.312475	0.32568	1.01597	0.758857	0.418116	0.943455
DNAJC27-AS1	0.798795	0.992908	1.0936	1.45491	2.64228	1.33018	3.2356
DNAJC28	0.74084	0.55914	0.476844	0.736297	0.980172	0.552358	0.960442
DNAJC3	1.14431	0.417241	0.34667	0.819239	0.938529	0.470146	1.03243
DNAJC7	1.11615	0.733395	0.658268	0.763295	0.466855	0.63226	0.429641
DNAJC9	1.59712	0.623767	0.784384	0.587512	0.421203	0.356164	0.375002
DNLZ	1.16812	1.70447	2.14827	1.0092	0.929067	1.53253	0.774919
DNM1L	1.16681	0.375387	0.399776	0.590547	0.59045	0.291188	0.530857
DNMBP	1.09598	1.13049	0.560241	1.72306	0.186206	1.14825	0.18745
DNMT3A	1.03823	1.08735	0.59956	1.21589	0.438914	0.848581	0.385778
DNMT3B	1.02565	1.1796	0.705345	0.496416	0.241105	0.270527	0.235383
DNPH1	1.08127	1.42057	2.22637	0.911474	0.879485	1.20428	0.780626
DNTTIP2	1.50557	0.352636	0.420156	0.733571	0.597345	0.264285	0.413058
DOCK1	1.10807	0.490127	0.363798	1.13402	0.978525	0.508468	1.02441
DOCK11	1.49039	0.562725	0.488863	0.381387	0.687427	0.357948	0.738223
DOCK4	1.40625	1.05591	0.602271	2.83897	1.91951	0.877362	2.39815
DOCK5	0.863626	0.415699	0.27405	0.857882	0.651593	0.318846	0.680746
DOCK7	0.947617	0.68023	0.334059	0.768665	0.621791	0.476828	0.624485
DOCK9	0.896231	0.665358	0.381673	0.799896	0.737492	0.5312	0.712256
DOK7	1.1107	1.96496	1.31814	1.10162	0.0944898	0.957995	0.106817
DONSON	1.31572	0.594619	0.656252	0.692318	0.391414	0.362445	0.354238
DOPEY1	1.0711	0.428251	0.254652	0.846561	0.767996	0.353452	0.853897
DOPEY2	0.707168	1.03375	0.444907	0.900818	0.720903	0.670017	0.761482
DPF1	0.898834	1.03886	0.932701	0.566568	0.416458	0.590532	0.398163
DPF3	0.687165	0.957569	0.662848	0.631416	1.21295	0.498322	1.77653
DPH6	1.01061	0.602742	0.782393	0.853296	0.443606	0.571198	0.389199
DPP8	1.09456	0.361528	0.313522	0.629982	0.615132	0.294399	0.622573
DPY19L3	0.934793	0.306897	0.248536	0.962331	0.761583	0.337252	0.825186
DPY19L4	1.07485	0.331856	0.586954	0.758698	0.757004	0.424939	0.758228
DPYSL3	0.585906	1.34237	0.490945	0.452701	0.84688	0.516249	0.981965
DRAM1	0.607222	0.639173	0.46333	0.20628	0.417593	0.245855	0.387605
DRD1	0.374888	0.457018	0.31514	0.236334	0.951976	0.245757	0.943942
DROSHA	0.948699	0.868428	0.457277	0.827949	0.57676	0.598166	0.611197
DSC2	1.2813	0.6326	0.454683	0.696493	0.445563	0.551864	0.395219
DSCAM	2.62161	0.949399	0.893624	1.36198	0.382484	0.952345	0.306472
DSCC1	1.46257	0.472985	1.08863	0.540671	0.336323	0.361005	0.246586
DSCR8	1.25496	0.752795	1.68296	0.813257	15.3098	1.25888	14.4119
DSE	1.23111	0.607684	0.531987	0.71816	0.994565	0.402098	1.07068
DSEL	1.15144	0.838176	0.57194	0.816736	2.10554	0.599503	2.44689
DSG2	1.34089	0.516259	0.428595	0.951369	0.579562	0.514934	0.570884
DSN1	1.26935	0.461474	0.723217	0.531652	0.397175	0.369155	0.346273
DSP	0.629051	0.757798	0.283267	1.16587	0.528439	0.640588	0.507859
DST	0.622602	0.42616	0.196452	0.86866	0.758429	0.255848	0.721436
DSTYK	0.981841	0.621862	0.38192	0.77573	0.877977	0.483616	1.0587
DTL	1.38078	0.708918	0.651794	0.556718	0.371722	0.433414	0.363087
DTNA	0.969321	0.58353	0.40862	0.792074	0.83497	0.426556	0.893852
DTWD2	0.918994	0.4794	0.62766	0.801291	0.646329	0.647371	0.723452
DTX3L	1.0945	0.572271	0.441303	0.566346	0.624665	0.425815	0.564761
DTYMK	1.16229	1.42716	2.3451	0.798929	0.461877	0.95676	0.361441
DUS2	0.912384	1.19512	0.890723	0.752527	0.381013	0.827065	0.419862
DUS4L	1.58294	0.444526	0.55583	0.725598	0.472732	0.342322	0.377917
DUSP10	1.09278	0.767408	0.813289	0.737619	2.08936	0.649226	2.28008
DUSP16	0.916028	0.751031	0.342139	1.02016	0.41873	0.643916	0.526666
DUSP18	1.02705	1.1391	0.76348	1.09571	1.49768	0.767713	2.00571
DUSP2	1.52581	1.79474	2.19296	0.89391	0.686906	1.35599	0.725278
DUSP23	1.03742	1.50041	2.10546	0.987367	1.15271	1.35126	1.01108
DUSP4	0.682572	0.824908	0.57949	1.47749	0.411118	1.13636	0.379977
DUSP5	2.92833	1.4091	1.94818	0.808824	0.635387	0.754204	0.670782
DUT	1.22976	0.822542	1.39131	0.684553	0.535462	0.705414	0.480643
DYNC1LI2	0.995753	0.441871	0.333658	0.737691	0.6101	0.372064	0.655362
DYNC2H1	0.918413	0.39544	0.345846	0.923597	0.816907	0.383673	0.769258
DYNLL1-AS1	0.878616	0.961842	1.21711	0.900268	0.490429	0.894785	0.490631
DYRK1A	1.02168	0.554813	0.367609	0.7355	0.582084	0.438886	0.614412
DYRK1B	0.754745	1.64287	0.846035	1.45068	2.01144	1.61679	2.5027
DYRK2	1.09385	0.581668	0.430627	0.634447	0.579391	0.394264	0.640082
DZIP3	0.981927	0.273793	0.319476	0.852106	0.594676	0.313173	0.579406
E2F2	1.03068	1.4037	1.10739	0.564384	0.269996	0.488639	0.281838
E2F3	1.04533	0.505936	0.352082	0.721586	0.594799	0.428899	0.596243
E2F6	1.15194	0.511915	0.656985	0.716738	0.367739	0.581177	0.375009
E2F7	1.10859	0.612961	0.541579	0.504335	0.491637	0.326633	0.470242
E2F8	1.14613	0.561969	0.46855	0.537543	0.261543	0.241617	0.199833
EAF1	0.955166	0.604481	0.396832	0.779038	0.649762	0.558107	0.729936
EBLN3	1.01933	0.277504	0.306339	0.960665	0.802675	0.357455	0.842207
ECD	1.11058	0.692726	0.485025	0.716307	0.473095	0.519751	0.447513
ECHDC2	0.760866	0.61142	0.422802	0.965571	1.09489	0.613846	1.19993
ECT2	1.25095	0.368298	0.489766	0.642448	0.226278	0.300223	0.168634
EDA2R	1.07361	0.590773	0.482625	1.06885	0.452326	0.526861	0.406958
EDARADD	0.690967	1.0095	1.17936	0.231037	0.740321	0.359714	0.633417
EDEM3	1.11564	0.391185	0.350725	0.975402	1.06537	0.360169	1.2014
EDNRA	0.985622	0.910427	0.624672	0.688051	0.713544	0.475574	0.801887
EDRF1	1.1386	0.463169	0.426136	0.786564	0.623932	0.46973	0.608998
EEA1	0.865748	0.383698	0.372351	0.630662	0.785963	0.306008	0.717337
EED	1.30136	0.573702	0.784626	0.721669	0.615942	0.4943	0.582268
EEF1D	0.926052	1.29657	1.90342	1.61071	2.1562	1.99177	1.78303
EEF1E1	1.45101	0.555771	1.66758	0.735317	0.631923	0.710263	0.486752
EEF1GP1	0.81892	1.19028	1.48572	1.4943	1.7258	2.00691	1.45511
EEF2	0.807682	1.47727	1.35283	1.94161	2.11204	2.08332	2.32801
EFCAB10	0.86954	0.477187	0.624853	0.739583	1.02147	0.549724	0.921464
EFCAB14	0.964959	0.585365	0.364065	0.787686	0.789756	0.496063	0.923913
EFCC1	0.697078	1.05503	0.911243	1.04621	2.90544	1.58194	3.24596
EFHC1	0.827708	0.419338	0.424455	1.16241	0.776392	0.492336	0.79638
EFNB2	0.891537	0.725236	0.447422	0.380892	1.09205	0.451495	1.39407
EFR3A	0.907816	0.358806	0.336404	0.606249	0.79531	0.343733	0.850832
EFR3B	0.996495	1.19451	0.703697	0.965183	1.98969	0.827894	2.7093
EFS	0.842963	1.54899	0.909209	0.533605	0.39007	0.666107	0.412894
EFTUD1	1.15062	0.552387	0.41365	0.59365	0.731007	0.452586	0.757576
EGFL8	0.808815	0.514925	0.466344	0.815841	0.812647	0.557206	0.720768
EGFR	0.917801	0.899364	0.442383	0.79165	1.3357	0.673755	1.36308
EGR1	1.12073	1.44272	0.46869	0.755254	1.7583	0.976715	2.14276
EGR3	2.50586	1.90211	1.31992	4.40608	0.136243	1.60474	0.131931
EHBP1	1.30679	0.324168	0.331119	0.684048	0.65318	0.303414	0.632829
EHD2	0.651311	1.83886	0.80802	1.05688	0.488948	1.00093	0.578818
EIF1AXP1	1.29724	0.558441	0.820095	0.66194	0.547971	0.459112	0.516272
EIF2A	1.36348	0.351137	0.504181	0.986535	0.669068	0.413464	0.49772
EIF2AK2	1.16519	0.478305	0.392868	0.4151	0.478312	0.287761	0.404314
EIF2AK3	0.963677	0.457801	0.30536	0.729445	0.712866	0.4898	0.846156
EIF2B3	1.18487	0.654354	0.723775	0.653263	0.519913	0.543362	0.447505
EIF2S1	1.22287	0.404933	0.655359	0.586488	0.481588	0.45558	0.416887
EIF2S2	1.46906	0.390511	0.460397	0.666334	0.543265	0.326459	0.442376
EIF2S2P3	1.38543	0.516342	0.569726	0.644887	0.68494	0.40279	0.759401
EIF2S2P4	1.43265	0.353845	0.423583	0.621946	0.565535	0.333583	0.466871
EIF3A	1.03659	0.541444	0.361816	0.709881	0.616281	0.474462	0.608899
EIF3IP1	1.04071	1.44803	2.02844	1.01069	1.26315	1.14515	1.13844
EIF3KP1	1.15131	1.41594	2.25913	0.682562	1.30927	1.1546	1.10642
EIF3KP2	1.25747	1.5601	2.0819	0.828321	1.27264	1.17856	1.0527
EIF3KP3	1.26207	1.48422	2.33728	0.711943	1.1929	1.08509	1.0261
EIF4A2	1.19164	0.312915	0.384804	1.10951	1.11236	0.449816	1.09865
EIF4A2P4	1.10894	0.387855	0.435775	0.805789	1.35513	0.41339	1.35889
EIF4E	1.33691	0.481098	0.676311	0.739722	0.573791	0.477758	0.440305
EIF4EP2	1.27234	0.535852	0.64995	0.628865	0.559125	0.442806	0.543024
EIF4G3	0.883922	0.610667	0.272112	0.820251	0.814571	0.470063	0.772825
EIF5	1.42064	0.368703	0.509875	0.675814	0.500881	0.411835	0.512646
EIF5B	1.14595	0.493281	0.35005	0.571982	0.578592	0.432985	0.512931
ELF1	1.05189	0.623191	0.398381	1.03806	0.336955	0.633601	0.371686
ELF4	0.96042	1.61775	0.764969	0.72674	0.256711	0.720802	0.273599
ELK4	1.19412	0.390072	0.344582	0.890093	0.695784	0.277635	0.717986
ELL2	0.949461	0.491461	0.529831	0.51045	1.15189	0.357899	1.31062
ELL2P1	1.21027	0.625975	0.564866	0.561958	0.990284	0.473007	1.03037
ELL3	1.20591	0.880635	0.948453	0.669479	0.606476	0.495984	0.606954
ELMSAN1	0.741144	1.03133	0.407371	0.780579	0.561776	0.640534	0.623172
ELOVL2	2.04035	0.704873	0.394114	1.90399	0.160205	0.71591	0.166003
ELOVL2-AS1	1.41998	1.08523	0.965596	1.24555	0.435695	0.979678	0.412041
ELOVL6	1.05631	0.376806	0.31974	0.48233	0.37502	0.263935	0.388511
ELOVL7	0.963475	0.397452	0.364079	0.522251	0.464658	0.264832	0.503501
ELP2	0.962535	0.494359	0.392118	1.29373	0.839352	0.926464	0.792759
EMB	1.0101	0.327374	0.372336	0.700806	0.64957	0.317037	0.634613
EMC3-AS1	1.08869	0.68113	0.676349	0.780678	0.487646	0.451379	0.473174
EME1	1.35407	0.834498	0.975255	0.856234	0.401977	0.589115	0.345159
EME2	0.586976	0.637487	0.345825	0.768828	0.974953	0.681748	0.984382
EMG1	1.23278	1.1187	1.54437	0.829359	0.575851	1.0181	0.470523
EML1	0.975211	0.626896	0.447478	0.994842	0.495938	0.536287	0.541096
EML4	1.08247	0.41086	0.349608	0.695625	0.632248	0.387828	0.630068
EML6	0.89102	0.448389	0.462469	0.768367	0.997829	0.438863	0.956027
EMP2	1.03245	1.0423	0.728474	1.00603	0.418044	0.866225	0.436326
ENAH	1.00204	0.450164	0.449467	0.640897	0.533904	0.369041	0.482451
ENC1	0.963647	0.829917	0.474927	0.81673	1.09361	0.581632	1.28803
ENDOD1	1.03954	0.61114	0.44551	0.974755	0.626879	0.680721	0.807608
ENHO	1.50612	1.80551	2.36521	0.737449	0.769874	0.961746	0.819211
ENOPH1	1.07717	0.471214	0.834402	0.646315	0.494392	0.542426	0.452512
ENOSF1	0.873101	0.397906	0.439108	0.762877	0.596174	0.344802	0.651879
ENOX2	1.14067	0.523687	0.468094	0.684934	0.67008	0.513174	0.786739
ENPEP	1.04777	0.4315	0.381099	0.892815	0.703043	0.429575	0.677299
ENPP1	0.727085	0.517163	0.291738	0.619599	0.986613	0.487908	1.07073
ENPP5	0.959862	0.511144	0.413252	1.01147	1.97788	0.526391	2.01684
ENTPD1	1.26895	0.641668	0.570845	0.59264	0.469204	0.391685	0.48494
ENTPD4	0.940641	0.673066	0.471463	0.985276	1.0337	0.637468	1.18336
ENTPD5	0.917441	0.644876	0.455004	0.753078	0.908488	0.503546	1.13043
EP400NL	0.887476	0.592864	0.491448	0.681861	0.768688	0.467477	0.757138
EPB41	1.04787	0.729841	0.429963	0.881551	0.904035	0.670553	0.985226
EPB41L2	0.955708	0.953871	0.458662	0.712445	0.683123	0.584609	0.779946
EPB41L3	0.831101	0.840524	0.592467	0.485121	0.564501	0.488272	0.533341
EPB41L4A	0.531239	0.754614	0.474537	0.477287	0.79648	0.432068	0.756333
EPB41L5	0.774412	0.349135	0.298442	0.834166	0.742964	0.405839	0.775126
EPC1	1.14194	0.531727	0.481031	0.827224	0.880469	0.509184	0.916275
EPC2	1.28216	0.415894	0.305607	0.953008	0.764866	0.395212	0.853919
EPG5	0.885561	0.840504	0.445668	0.901253	0.965909	0.588249	1.10366
EPHA2	1.40777	2.13653	1.54057	1.05733	0.328106	1.22184	0.388978
EPHA3	0.689641	0.514154	0.341996	0.45803	1.1465	0.440441	1.22888
EPHB3	0.884921	1.80885	1.06252	1.2639	1.90414	1.41673	2.25632
EPHX2	0.706884	1.23732	0.798841	0.960826	1.87836	0.978068	2.12364
EPM2AIP1	1.01569	0.329324	0.29127	0.787636	0.680816	0.379054	0.712426
EPN3	0.728882	1.50426	0.918306	0.678347	0.379415	0.959769	0.429319
EPRS	1.16964	0.4895	0.375272	0.796275	0.641561	0.429347	0.630631
EPS15	1.28338	0.496232	0.408532	0.794059	0.542817	0.429911	0.609464
EPS15L1	1.03975	1.29147	0.862699	0.836706	0.392987	0.898928	0.425909
EPS8	0.973188	0.442891	0.389842	0.542643	0.561126	0.439737	0.512758
EPT1	1.10851	0.377646	0.347871	0.6239	0.529186	0.369428	0.638155
ERBB2IP	1.10152	0.35718	0.329728	0.862889	0.583399	0.353158	0.562786
ERBB4	0.605965	0.280854	0.289056	0.550734	3.9898	0.318333	4.73347
ERCC4	1.20628	0.527238	0.431182	0.783587	0.975411	0.507639	1.0599
ERCC5	1.16036	0.463322	0.399198	0.962495	0.618523	0.403905	0.628383
ERCC6	0.941782	0.484962	0.319853	0.847879	0.799	0.508818	0.987409
ERCC6L	1.42708	0.502896	0.603372	0.510986	0.268026	0.277744	0.244383
ERCC6L2	1.11331	0.384889	0.338772	0.794149	0.608372	0.398944	0.627559
ERI1	1.07311	0.379215	0.530217	0.620442	0.50096	0.432245	0.513404
ERI2	1.15921	0.353357	0.57972	0.902045	0.459319	0.351784	0.454788
ERLEC1	1.00811	0.42322	0.453028	0.920349	0.838416	0.51334	0.823554
ERLIN1	1.21543	0.782989	0.679491	0.712798	0.475546	0.631852	0.502084
ERMP1	0.829354	0.627995	0.400422	0.907248	0.825013	0.668784	0.960954
ERO1L	0.945466	0.357472	0.47188	0.657245	0.444547	0.457915	0.337308
ERO1LB	0.841162	0.349507	0.518195	0.432923	1.39043	0.436112	1.47305
ERRFI1	1.16593	0.627917	0.382781	2.09929	0.751969	0.748994	0.855054
ERV3-1	0.977176	0.755129	0.433528	1.55826	2.03084	1.04162	2.38149
ESCO1	1.21462	0.31434	0.410934	0.724595	0.893023	0.354181	0.617221
ESCO2	1.42117	0.346779	0.604739	0.501877	0.458894	0.221788	0.373916
ESF1	1.43805	0.498027	0.597156	0.81158	0.892344	0.37597	0.627286
ESPL1	1.04025	1.34445	0.933692	0.878399	0.272724	0.512216	0.278462
ESR1	0.868049	0.497594	0.39472	1.2072	1.38463	0.81506	1.38989
ESRP1	1.15803	0.651075	0.545425	0.843673	0.388385	0.564707	0.368799
ESRP2	0.802497	1.14697	0.680847	0.972135	0.469123	0.974267	0.512756
ETF1	1.28643	0.477755	0.595532	0.670459	0.445135	0.501034	0.413902
ETF1P2	1.08855	0.544376	0.569516	0.571143	0.574548	0.460146	0.507557
ETFA	0.888662	0.61965	0.768699	0.51933	0.776188	0.497507	0.66023
ETNK2	1.90184	1.54467	2.44856	1.70221	0.661233	1.37496	0.749899
ETV3	0.939622	0.623799	0.367485	0.759054	0.983324	0.48934	1.03371
EVA1B	0.806014	1.29479	1.44328	1.22276	2.03375	1.60804	1.88545
EVA1C	0.654076	0.778356	0.83937	0.444248	0.686254	0.558425	0.511365
EVI5	1.08103	0.417773	0.359195	0.869395	1.12986	0.514039	1.23859
EVL	0.726131	0.908058	0.451204	1.86202	1.50648	1.63392	1.49069
EXO1	1.32774	0.477136	0.603839	0.407926	0.258435	0.287127	0.27864
EXOC1	1.11818	0.477153	0.399908	0.762597	0.708026	0.467302	0.681063
EXOC5	1.08505	0.303063	0.412728	0.73774	0.710798	0.325591	0.62778
EXOC5P1	1.30075	0.396371	0.401457	0.718779	0.748526	0.339592	0.798609
EXOC6	1.1347	0.412008	0.503989	0.673306	0.815612	0.431821	0.648322
EXOC6B	0.913572	0.542951	0.325216	0.715306	1.00612	0.491834	1.13357
EXOC8	0.996848	0.47172	0.426931	0.724171	1.20275	0.453076	1.29079
EXOG	1.29745	0.520404	0.664064	0.893912	0.482607	0.597293	0.537016
EXOSC2	1.25903	0.748496	1.00411	0.734134	0.487296	0.626636	0.510768
EXOSC8	1.6148	0.443022	0.652105	0.82752	0.431025	0.332057	0.312796
EXOSC9	1.30465	0.411542	0.446072	0.64623	0.376583	0.344185	0.334888
EXTL2	1.05655	0.441278	0.606843	0.846485	0.674735	0.574863	0.603311
EYA4	2.2511	0.778757	0.773662	0.703578	0.935823	0.620607	0.939563
EZH2	1.35968	0.636062	0.595372	0.713818	0.367276	0.406816	0.330161
F12	0.997503	1.53836	1.93949	0.769964	0.540169	1.04429	0.4538
F2R	0.826159	0.84499	0.484352	0.720532	0.93126	0.603953	1.11476
FADS1	1.16927	0.84729	0.791703	0.546111	0.481634	0.465281	0.415128
FAIM	1.379	0.74218	1.28241	0.95913	0.471629	0.767955	0.348797
FAIM3	1.47411	1.36196	1.26597	1.41046	0.238065	1.02618	0.219153
FAM102B	1.13442	0.296729	0.289111	1.09255	0.44881	0.350638	0.363488
FAM105A	1.00665	0.66145	0.534274	0.631168	0.854743	0.424907	0.967785
FAM110C	0.910954	0.539199	0.510018	0.707559	0.862638	0.498212	0.946453
FAM111A	1.1158	0.275301	0.342975	0.805254	0.46753	0.242684	0.419176
FAM111B	1.53813	0.407237	0.432143	0.476052	0.639256	0.190164	0.442235
FAM114A1	0.667134	0.646817	0.483319	0.754009	0.819535	0.612297	0.856648
FAM115A	0.892165	0.597856	0.319329	0.795437	1.00169	0.446925	0.997154
FAM115C	0.651106	0.927982	0.34254	0.515443	1.79447	0.459022	1.97582
FAM118A	0.883524	0.711334	0.433261	0.768493	0.429758	0.484456	0.498073
FAM120A	1.01298	0.831479	0.476874	0.762687	0.700647	0.554386	0.79207
FAM122B	0.94373	0.642139	0.577061	0.842645	0.470257	0.513523	0.491834
FAM122C	1.37135	0.629343	0.676913	0.902791	0.515547	0.53809	0.474008
FAM133B	1.23227	0.34301	0.433583	0.666207	0.700766	0.446364	0.609916
FAM133DP	1.24206	0.497809	0.375698	0.726652	0.788544	0.507797	0.686317
FAM134B	0.831346	0.438069	0.457234	0.624439	0.689326	0.459671	0.705695
FAM134C	0.969417	1.61984	1.07431	1.12868	1.76039	1.24279	2.22624
FAM135A	1.13324	0.557435	0.468637	0.753685	0.980514	0.4792	0.888297
FAM136A	1.18785	0.618535	0.712621	0.726481	0.36855	0.574003	0.324364
FAM13A	0.576535	0.472682	0.366044	0.627414	1.2149	0.378702	1.17792
FAM156A	0.702856	0.335881	0.262989	0.757263	0.61807	0.291488	0.529982
FAM160A1	1.07612	0.817754	0.406942	0.90954	0.866956	0.678665	0.83914
FAM160B1	1.11777	0.53623	0.468435	0.679367	0.626742	0.404376	0.756357
FAM161A	1.06375	0.336857	0.452168	0.729068	0.550506	0.321205	0.603455
FAM161B	0.80684	0.737127	0.505903	0.856209	1.66198	0.755388	2.01992
FAM171B	0.529673	0.293258	0.297776	0.485001	0.682227	0.274992	0.584422
FAM175B	1.32749	0.531115	0.505222	0.728762	0.633727	0.440108	0.702728
FAM178A	1.25247	0.361004	0.379055	0.929258	0.7679	0.275336	0.723233
FAM179B	1.2437	0.323639	0.414063	0.883203	0.703037	0.41206	0.656473
FAM189B	0.954275	1.64208	0.923307	0.545221	0.513539	0.707351	0.493788
FAM199X	0.985551	0.435935	0.487416	0.623682	0.657624	0.434295	0.739319
FAM200A	1.29419	0.357823	0.425515	0.865163	1.04297	0.379232	0.960373
FAM204A	1.28783	0.408626	0.492821	0.848587	0.657208	0.405823	0.56789
FAM206A	1.6257	0.507256	0.760704	0.952484	0.571456	0.486615	0.54453
FAM208A	1.22629	0.312288	0.399957	0.745946	0.635176	0.315889	0.578281
FAM208B	1.20262	0.389581	0.332776	0.919358	0.414898	0.387181	0.401259
FAM20B	0.956809	0.458086	0.384741	0.75115	0.426019	0.449554	0.462077
FAM210A	1.07489	0.515034	0.744257	0.609667	0.425011	0.534516	0.414465
FAM212B	0.823587	1.17673	0.964195	0.804497	0.418209	0.831993	0.480084
FAM216A	1.50214	0.72805	1.29296	0.887046	0.418818	0.756285	0.393813
FAM217B	1.35673	0.330303	0.345547	0.86742	0.9261	0.353175	1.05597
FAM21A	0.8696	0.843991	0.455895	0.591707	0.72259	0.551138	0.722803
FAM21C	0.956726	0.792422	0.459924	0.745601	0.586337	0.515232	0.571489
FAM221A	0.858649	0.482576	0.589178	0.758221	1.13152	0.610642	0.951115
FAM222A	0.890137	1.29341	0.914418	0.506647	2.57781	0.71467	2.93172
FAM225A	1.77912	1.64217	1.49155	1.98375	0.489841	1.55293	0.529174
FAM25A	1.30374	1.3072	1.49052	1.09091	0.315316	0.902243	0.433691
FAM35A	1.34987	0.307635	0.629389	0.771661	0.536702	0.389659	0.464815
FAM35BP	0.986449	0.391472	0.681963	0.74054	1.1102	0.383098	0.889837
FAM3C	1.15948	0.435982	0.535965	0.806983	0.883077	0.522786	0.977925
FAM43A	1.12031	1.57909	1.21337	1.12199	2.26503	1.10807	2.82081
FAM45A	1.26485	0.45813	0.616295	0.819439	0.972685	0.556168	0.885669
FAM45B	1.23782	0.44504	0.447934	0.741557	0.745633	0.318837	0.819656
FAM46A	1.07224	0.595301	0.399181	0.598651	1.06765	0.421946	1.34163
FAM46B	1.75633	2.16636	2.24204	1.02404	1.01837	1.12199	1.1529
FAM49B	1.22549	0.565047	0.608622	0.705893	0.549387	0.461757	0.509586
FAM57A	1.14859	1.06189	1.18034	1.12459	0.513834	1.07511	0.421823
FAM58A	1.02532	1.40345	2.20363	1.03832	1.27313	1.29465	1.19315
FAM60A	1.10966	0.463724	0.596737	0.759246	0.289136	0.580148	0.27481
FAM60CP	1.23585	0.684373	0.737903	0.815072	0.377066	0.570064	0.452325
FAM63A	0.706177	1.30347	0.886405	0.93104	0.406015	1.05791	0.419258
FAM64A	1.19331	1.43005	1.80477	1.25868	0.342796	0.988878	0.30312
FAM65C	0.649556	1.2151	0.737307	0.337995	0.428885	0.383676	0.438561
FAM69A	1.15111	0.745217	0.60064	0.689116	0.660397	0.494768	0.659451
FAM72A	1.47981	0.611639	0.915075	1.02043	0.391286	0.665661	0.309275
FAM72B	1.54177	0.62526	0.917095	1.0364	0.309096	0.383212	0.260192
FAM72D	1.57867	0.596217	0.833924	1.04625	0.267742	0.477084	0.319096
FAM73A	0.956117	0.367011	0.394974	0.790399	1.00713	0.339363	1.25761
FAM76B	1.17281	0.370903	0.546208	0.801306	0.672595	0.388609	0.691044
FAM83A	0.389327	1.66098	0.589988	0.543081	0.335563	0.738807	0.304155
FAM83B	0.5537	0.352924	0.244765	0.344013	0.374409	0.243191	0.471511
FAM83D	1.45743	0.991419	1.00808	1.21501	0.29779	0.645488	0.313332
FAM83E	0.646534	1.19427	0.662908	1.88096	1.49938	2.2836	1.25876
FAM84A	0.368756	0.738038	0.62897	0.292256	0.683673	0.417009	0.703373
FAM84B	0.912853	0.487664	0.546475	0.655812	0.783875	0.492088	0.926568
FAM89B	0.81646	1.3858	1.67313	1.58823	1.9263	2.00281	1.81176
FAM8A1	1.15104	0.363341	0.42541	1.02674	0.679084	0.448765	0.737735
FAM91A1	1.04967	0.321352	0.429277	0.678558	0.714003	0.36675	0.763658
FAM91A3P	1.09039	0.386688	0.410823	0.590501	0.749728	0.490387	0.942843
FAM98B	1.22076	0.488572	0.44554	0.754467	0.525499	0.499679	0.417666
FAN1	1.08756	0.561225	0.474355	0.933818	0.843065	0.565813	1.02801
FANCA	1.00186	0.95417	0.749675	0.619303	0.346942	0.438623	0.328776
FANCB	1.29336	0.488992	0.882691	0.620341	0.407496	0.440187	0.369932
FANCC	1.10902	1.0848	0.954251	0.783506	0.451553	0.716779	0.462205
FANCD2	1.41522	0.697603	0.560148	0.746243	0.303554	0.322582	0.306416
FANCG	1.20259	1.42463	2.12625	0.915708	0.573683	0.973763	0.548008
FANCI	1.2671	0.508912	0.486286	0.585418	0.244359	0.265821	0.218272
FANCM	1.03684	0.376985	0.458352	0.662655	0.498609	0.309075	0.491822
FAR1	1.25682	0.34781	0.445909	0.760362	0.769139	0.417841	0.710895
FAR2P2	0.575678	0.0898123	0.145108	0.709256	2.96592	0.232961	2.71878
FAR2P3	0.632094	0.201969	0.217146	0.624291	2.0673	0.28007	2.07947
FARP2	0.901726	0.791088	0.47451	0.820617	0.958634	0.704137	1.19259
FARSB	1.42043	0.844358	0.764887	0.667224	0.455854	0.630157	0.464526
FAS	1.75933	0.675558	0.891748	0.928808	0.463411	0.582647	0.40585
FASTKD1	1.01792	0.369595	0.620943	0.68861	0.481316	0.444746	0.446199
FASTKD2	1.39877	0.497177	0.647226	0.739606	0.432554	0.451341	0.416496
FASTKD3	1.16771	0.465369	0.491964	0.659539	0.530204	0.445171	0.509472
FAT1	0.605514	1.00793	0.303187	0.640451	0.524491	0.389314	0.496403
FAT4	0.612533	0.702766	0.323227	0.638412	0.710152	0.518088	0.763518
FAUP1	1.17352	1.51362	2.09718	1.12383	1.39663	1.43716	1.1589
FAXDC2	0.802878	0.887121	0.357014	4.4107	0.766444	2.22008	0.843704
FBLN1	0.956075	2.36444	0.914287	0.987588	1.746	1.30257	2.29258
FBXL2	0.968657	0.528035	0.476764	1.09404	0.881872	0.552786	0.902034
FBXL3	1.15963	0.403024	0.507391	0.679105	0.926204	0.388752	0.993999
FBXL4	1.16138	0.438148	0.51781	0.915308	0.733981	0.570365	0.915077
FBXL8	0.628669	0.698763	0.447084	0.910137	1.07102	0.70809	1.13532
FBXO11	0.976644	0.483102	0.349278	0.769035	0.648042	0.463693	0.699785
FBXO15	1.06455	1.03568	1.14244	2.45799	1.6082	1.59404	1.85634
FBXO17	0.945616	1.15857	0.870676	0.750035	0.342358	0.804387	0.292428
FBXO28	1.08914	0.468148	0.637097	0.871285	0.65466	0.557866	0.720339
FBXO3	1.00823	0.407966	0.421439	0.8889	1.0697	0.483936	1.05333
FBXO34	1.12174	0.624432	0.490167	0.768283	0.634981	0.564225	0.777393
FBXO5	1.28156	0.457014	0.66763	0.626418	0.386302	0.374842	0.359938
FBXW2	1.00941	0.613462	0.602914	0.791228	0.78638	0.490518	0.868459
FBXW7	0.950867	0.497918	0.34713	0.723522	0.826783	0.399319	0.864347
FCF1	1.32863	0.494301	0.677323	0.921936	0.743065	0.427824	0.717701
FCGBP	0.981764	1.5678	1.31235	1.56054	2.07053	1.30831	3.11591
FCHO2	0.951926	0.371178	0.506267	0.649944	0.654918	0.412709	0.592706
FCHSD2	1.05972	0.716097	0.608808	0.6649	0.563854	0.541021	0.474676
FEM1B	1.12501	0.369528	0.395725	0.633157	0.549204	0.366763	0.636566
FEM1C	1.05226	0.417619	0.391751	0.684352	0.902446	0.34592	0.940042
FEN1	1.35807	1.02619	1.0918	0.513801	0.425289	0.549769	0.388575
FER	1.02915	0.483161	0.342563	0.815521	0.7576	0.369934	0.73003
FERMT2	1.16845	0.428554	0.421789	0.592774	0.650431	0.348833	0.623372
FGD3	2.39477	1.82996	2.39036	1.03366	0.283157	1.02274	0.238262
FGD4	1.05718	0.352294	0.335813	0.777427	0.721397	0.354264	0.734086
FGD6	0.62666	0.303841	0.242223	0.588255	1.02765	0.317086	1.19963
FGF13	0.841603	0.494853	0.654994	1.31102	2.04391	1.04552	1.96855
FGF14	1.40069	1.19337	0.880982	1.40679	1.74885	1.04287	2.26725
FGFBP2	1.21422	1.09266	1.25069	1.54424	0.434977	1.13361	0.482816
FGFR1OP	1.39479	0.490997	0.736939	0.960003	0.513698	0.480705	0.498511
FGFR4	0.558443	1.93882	0.783128	0.248431	0.228641	0.398427	0.275668
FHDC1	0.977807	0.947215	0.634374	0.784518	0.393524	0.572411	0.45393
FHL1	1.37533	1.29399	0.681802	1.65707	0.430776	1.33921	0.70664
FHL3	1.26745	2.18211	1.24053	1.09126	0.528703	1.15484	0.557625
FIGN	1.53726	0.658735	0.568742	2.69916	0.408352	0.571647	0.445746
FIGNL1	1.56593	0.361716	0.497431	0.610481	0.487707	0.285235	0.426033
FILIP1L	1.42763	0.952193	0.44564	0.659926	0.686804	0.39523	0.755588
FIS1	0.897254	1.29506	2.15529	1.19556	1.57295	1.66722	1.2949
FJX1	1.72289	1.50384	1.46171	0.473321	0.125335	0.631965	0.121996
FKBP14	0.953129	0.45758	0.351912	0.702806	0.526706	0.370869	0.558872
FKBP4	0.930278	1.49035	1.00829	0.55361	0.314962	1.02395	0.353179
FKBP4P6	0.8466	1.43247	1.0814	0.6543	0.435529	0.979855	0.552208
FKBP4P7	1.00784	1.27175	1.06097	0.555952	0.408	1.23061	0.431596
FKTN	1.48341	0.278045	0.357216	0.784496	0.53104	0.28537	0.445003
FLJ31306	1.08874	0.304392	0.348658	1.21439	0.866486	0.317405	0.747486
FLJ36777	1.16611	0.956836	1.04264	1.31452	1.75733	1.29613	2.02976
FLRT2	1.15205	0.810233	0.513477	0.55299	0.796739	0.447466	0.984526
FLVCR1	1.03898	0.538086	0.388241	0.734105	0.645997	0.407993	0.675723
FLVCR2	1.06598	1.31388	0.730429	0.724321	0.386543	0.572819	0.443866
FMN1	0.94829	0.439286	0.380748	1.00531	0.184618	0.47	0.175261
FMR1	1.1827	0.419809	0.530675	0.69933	0.667627	0.414758	0.592243
FNBP1	0.833183	0.878106	0.459883	0.699299	0.657302	0.560545	0.676757
FNBP1L	0.812942	0.31998	0.297886	0.850053	0.654063	0.4041	0.73446
FNBP4	1.01716	0.369957	0.273172	0.776548	0.379816	0.319048	0.332832
FNDC3A	1.0705	0.437685	0.361067	0.816738	0.65008	0.383306	0.632315
FNDC3B	1.10374	0.813546	0.469694	0.642779	0.780215	0.515319	0.797771
FNIP1	0.86799	0.308334	0.333333	0.781822	0.916969	0.34186	1.07355
FNIP2	0.889151	0.508341	0.323059	0.973545	0.515703	0.459748	0.577394
FOCAD	0.876075	0.660425	0.457147	0.694167	0.615616	0.596501	0.643025
FOS	1.23484	1.22442	0.850759	1.52681	0.351007	1.37964	0.451088
FOXC1	1.08484	1.1775	0.836969	0.829062	0.280436	0.768653	0.336633
FOXJ1	1.17992	0.895689	1.08008	2.59048	7.78047	3.73886	15.0391
FOXJ3	0.722972	0.561782	0.360112	0.721361	0.665096	0.560031	0.774099
FOXM1	1.13829	1.26667	0.967669	0.659952	0.24285	0.504876	0.23696
FOXN1	1.01491	1.06366	0.970671	1.08875	0.468342	1.15633	0.495201
FOXN2	1.19691	0.348985	0.576606	0.629667	0.481232	0.29495	0.473599
FOXN3	0.922759	0.581371	0.34803	0.665024	0.546228	0.392404	0.599659
FOXO3	1.18822	0.615447	0.381588	1.07428	0.822359	0.566446	1.02044
FOXP1	0.935995	0.796843	0.477142	0.88799	0.808283	0.558469	0.752532
FP236383.7	1.00777	2.0047	1.30988	1.19336	1.80289	2.91902	2.92477
FP236383.8	1.00777	2.0047	1.30988	1.19336	1.79541	2.91902	2.92477
FP236383.9	1.00542	1.21594	1.93338	1.08204	1.50157	3.11145	1.47389
FP671120.2	1.00777	2.0047	1.30988	1.19336	1.80289	2.91902	2.92477
FP671120.6	1.00542	1.21594	1.34734	1.08204	1.6983	2.70055	1.37952
FPGT	1.01691	0.36462	0.64386	0.727126	0.809773	0.500475	0.673893
FRAS1	0.719712	0.81698	0.321003	1.15491	1.03983	0.682952	1.15899
FREM2	2.03735	1.44741	0.47737	1.27544	0.216536	0.363088	0.205226
FRK	1.45925	0.652702	0.436505	1.84263	0.23971	0.51622	0.274507
FRMD4A	0.986964	0.996532	0.517964	0.67811	0.378627	0.501171	0.43438
FRMD4B	1.12867	0.781163	0.496218	0.640863	0.425646	0.401771	0.475839
FRMD6	0.947519	0.452191	0.380552	0.619894	0.755376	0.485146	0.80826
FRS2	1.19715	0.404054	0.296943	0.716971	0.671532	0.324705	0.722785
FRY	1.03462	0.754523	0.472054	1.1573	1.09374	0.66187	1.23315
FRYL	1.00047	0.451801	0.284198	0.856209	0.789695	0.339435	0.769846
FTO	1.23152	1.15152	0.496675	0.910649	0.675709	0.757659	0.743227
FUBP1	1.09487	0.749435	0.610368	0.838799	0.384532	0.652301	0.333161
FURIN	0.928357	1.83675	0.884412	0.540672	0.459459	0.748356	0.500342
FUT8	0.727524	0.468245	0.279046	1.05943	0.946851	0.547837	0.794465
FXR1	1.36336	0.340486	0.3982	0.94907	0.901351	0.335225	0.820116
FXYD6P1	0.830155	1.70198	1.39476	1.31877	1.45394	1.84893	2.2244
FYCO1	0.703683	0.900211	0.454264	0.97127	0.758872	0.751548	0.885133
FYTTD1	1.09581	0.382687	0.479212	0.728129	0.543345	0.434885	0.537139
FZD4	0.668052	0.554726	0.309986	0.553285	1.12146	0.419849	1.44463
FZD6	1.13204	0.289533	0.40864	0.504056	0.729259	0.26984	0.693119
FZD8	0.972096	1.56027	1.06328	0.960714	1.9066	1.13904	2.17019
FZD9	1.08742	1.38163	1.39194	1.03247	2.12046	1.12462	2.53972
G2E3	1.42831	0.34092	0.520963	0.942795	0.401629	0.325659	0.324467
G3BP2	1.04717	0.44002	0.45118	0.564865	0.635394	0.467654	0.674775
G6PD	1.26123	1.72115	1.17521	0.583606	0.450322	0.708432	0.497739
GAB1	0.723494	0.542105	0.369781	0.601865	0.713206	0.448597	0.750906
GAB2	0.931821	1.14638	0.595022	1.39043	0.198924	0.979151	0.216341
GABPA	1.11043	0.333282	0.516711	0.876445	0.736978	0.375004	0.680431
GABPB1-AS1	0.941092	0.301246	0.299884	1.48365	0.896315	0.314855	0.932234
GABPB2	0.928151	0.556551	0.394484	1.10914	0.726593	0.519453	0.845738
GAL	1.95475	1.46704	2.24648	0.743449	0.412032	0.845307	0.470601
GALC	3.3024	0.633573	1.11142	1.15614	1.22955	0.818186	1.24358
GALNT1	1.18698	0.445739	0.479593	0.834032	1.08854	0.410352	1.19208
GALNT14	0.684061	1.08973	1.01262	0.463369	0.636111	0.689434	0.60336
GALNT3	0.805885	0.415668	0.474686	0.546357	0.685813	0.411574	0.690883
GALNT4	1.13028	0.408572	0.60145	0.992914	0.545018	0.393812	0.91185
GALNT6	0.692486	1.11518	0.478563	0.328916	0.334481	0.325916	0.349283
GALNT7	0.799549	0.447584	0.330844	0.743634	0.824648	0.498121	0.772725
GAN	0.901	0.38494	0.332	0.724168	0.697311	0.33685	0.871552
GAPVD1	0.887851	0.667451	0.381461	0.614451	0.52844	0.469046	0.584959
GAR1	1.45707	0.948216	0.858593	0.993534	0.523607	0.877782	0.474474
GAREM	0.705525	0.626788	0.378154	0.53481	1.22388	0.458917	1.59581
GAS2L3	1.2219	0.522009	0.615231	0.855708	0.264009	0.29424	0.240178
GATA3	0.685518	1.158	0.443499	0.97302	0.785394	0.950364	1.05871
GATAD1	1.18694	0.645945	0.482735	0.878639	0.81087	0.548168	0.918696
GBAS	1.17718	0.331375	0.434438	0.637592	0.620375	0.314608	0.539331
GCC1	1.14255	0.840588	0.497937	0.823319	1.19901	0.70212	1.40752
GCC2	0.954156	0.282113	0.226439	0.845326	0.880104	0.329913	0.716776
GCFC2	1.52229	0.571831	0.942768	0.810618	0.541584	0.521293	0.487277
GCH1	1.0482	0.511429	0.634151	0.630603	0.90549	0.450104	1.06215
GCLC	1.20782	0.509481	0.536188	0.743154	0.838783	0.471656	0.930085
GCLM	1.54076	0.782367	0.962728	0.666221	0.525428	0.60301	0.482052
GCNT1	0.675416	0.490044	0.292958	0.71238	0.901227	0.517466	1.11163
GEM	1.76651	0.997452	0.925589	0.771493	0.435351	0.67912	0.394836
GEMIN4	1.15556	1.46832	1.12487	0.905822	0.462515	0.945304	0.519468
GEMIN5	1.15269	1.05153	0.616145	0.867888	0.428762	0.70996	0.487762
GEN1	1.29732	0.256785	0.418585	0.740856	0.389072	0.259561	0.315693
GFM1	1.02502	0.563317	0.499603	0.638345	0.565773	0.526062	0.549431
GFM2	0.9373	0.434154	0.679776	0.713651	0.752237	0.577137	0.819665
GFOD1	0.917995	0.692317	0.424095	0.761645	0.678091	0.565555	0.791713
GFPT1	0.812756	0.549079	0.438508	0.596039	0.686388	0.539453	0.722505
GFPT2	0.987156	1.56922	0.930863	1.17507	1.59294	1.08858	2.01895
GFRA1	1.91404	0.780875	0.857245	2.68833	1.05969	2.01259	0.916523
GGH	1.49458	0.563236	0.919522	0.91218	0.385894	0.523261	0.348062
GGNBP2	1.11977	0.434572	0.373652	0.691441	0.729174	0.378961	0.701358
GGPS1	1.12411	0.390251	0.444249	0.796205	0.816145	0.411493	0.741924
GGT1	0.924466	1.88194	1.04385	1.03585	3.25243	0.851858	4.83018
GGT6	0.78793	1.59526	0.890264	0.869874	0.506475	1.04749	0.454361
GGT7	0.797464	1.23304	0.835392	1.52517	1.93746	1.55867	2.42758
GHR	1.35791	0.65096	0.674041	0.668193	0.820457	0.4431	1.14399
GIGYF2	1.02724	0.7898	0.424042	0.728666	0.882394	0.56854	1.00091
GINS1	1.27918	0.836096	0.97562	0.504687	0.245526	0.429686	0.21738
GINS2	1.25418	0.938426	1.27591	0.778575	0.552591	0.69764	0.484587
GINS3	1.3879	1.10781	1.04023	0.730481	0.342501	0.602227	0.355155
GINS4	1.20203	1.03439	1.07525	0.676818	0.428594	0.577664	0.470107
GIPR	0.516035	0.579385	0.44327	0.737663	0.954346	0.761501	1.09155
GJB3	1.02253	1.58254	1.23438	0.934884	0.350439	1.08928	0.354821
GK	1.20619	0.445039	0.833129	0.56069	0.660031	0.42751	0.608418
GK5	0.842659	0.281515	0.415299	0.758573	0.949732	0.289607	0.894666
GLCE	0.84865	0.42528	0.385116	0.537703	0.789483	0.384535	0.992357
GLDN	0.843001	0.318856	0.249403	1.1565	1.11241	0.432913	1.07162
GLG1	0.773198	1.28661	0.446475	0.81254	0.861932	0.735124	0.982645
GLI3	1.12526	0.931015	0.437397	1.07186	0.5385	0.719314	0.558915
GLIS2	0.900698	1.51844	0.849195	0.591047	0.353076	0.712332	0.339053
GLMN	1.23098	0.425147	0.676866	0.462657	0.606574	0.389733	0.526397
GLRA3	1.18233	0.936387	0.958961	3.73154	0.935716	1.376	1.06839
GLRX3	1.11367	0.841401	1.16756	0.756747	0.561702	0.727687	0.491437
GLTSCR1	0.618667	1.30314	0.461652	0.946785	0.862056	0.820391	0.848494
GLTSCR1L	1.05818	0.618338	0.358276	1.06572	0.686313	0.4948	0.881078
GLTSCR2	0.833918	1.41181	1.25062	1.77478	2.23783	1.97223	2.27145
GMCL1	1.03439	0.371472	0.494128	0.884995	0.802733	0.414564	0.83489
GMEB1	0.837596	1.01749	0.624954	0.78593	0.43926	0.721245	0.477982
GMIP	0.804613	1.56197	0.884087	0.765776	0.473825	0.932355	0.50437
GMNN	1.5233	0.489507	0.929241	0.481501	0.442077	0.361799	0.37655
GMPS	1.0915	0.576505	0.546483	0.559595	0.309029	0.419793	0.27641
GMPSP1	1.09676	0.799425	0.755286	0.693114	0.455759	0.619232	0.347533
GNA13	1.31324	0.387907	0.432416	0.772435	0.462458	0.357896	0.44962
GNAI3	1.25626	0.3765	0.619363	0.728831	0.667628	0.439998	0.606432
GNAQ	0.891203	0.539352	0.403561	0.67711	0.628365	0.449764	0.709069
GNAZ	0.986922	0.999921	0.80017	0.71257	0.462695	0.6329	0.546756
GNG12	1.15887	0.441094	0.476499	0.671551	0.474826	0.395382	0.4968
GNG7	0.82322	1.43208	0.776492	1.33843	2.43284	1.37091	2.84844
GNL2	1.22222	0.429857	0.367469	0.605084	0.378664	0.345212	0.332286
GNL3	1.06306	0.384979	0.573604	0.686799	0.608527	0.527678	0.503439
GNL3L	0.901945	1.11342	0.662661	0.731492	0.47647	0.831648	0.541211
GNL3LP1	1.07562	0.550082	0.73959	0.834389	0.611175	0.4602	0.724209
GNMT	1.5125	1.39699	1.83739	0.959931	3.07859	1.20003	2.72939
GNPNAT1	1.00178	0.450205	0.567037	0.570043	0.457994	0.397829	0.48213
GNPTAB	0.959052	0.368709	0.302333	0.605891	0.579777	0.27127	0.626166
GNS	0.881464	1.08608	0.49657	0.875865	1.13623	0.819274	1.38766
GOLGA1	1.02953	0.616077	0.514636	0.749376	0.439689	0.562821	0.461006
GOLGA3	0.705781	1.14858	0.463313	0.821618	0.792615	0.707498	0.883632
GOLGA4	0.925773	0.366852	0.276334	0.677204	0.778437	0.237838	0.615417
GOLGA5	0.972339	0.358858	0.32217	0.635331	0.676547	0.399662	0.712578
GOLGA8A	0.786296	0.098389	0.119852	1.18123	0.834952	0.153453	0.767738
GOLGA8B	0.662874	0.141952	0.155569	0.886905	0.760105	0.13293	0.843372
GOLGB1	0.760073	0.341802	0.227129	0.796562	0.936908	0.349329	0.811955
GOLIM4	0.9859	0.444727	0.331271	0.734211	0.774589	0.422497	0.911119
GOLPH3	0.963228	0.707755	0.495506	0.713883	0.612079	0.604093	0.73178
GOLT1B	0.971808	0.398066	0.67123	0.678247	0.706624	0.527226	0.708146
GON4L	0.913587	0.838511	0.42935	0.861325	0.798181	0.57537	0.820888
GOPC	1.10983	0.372039	0.35548	0.856515	0.942263	0.377182	1.0627
GORAB	1.2364	0.360631	0.534864	0.716132	0.955911	0.461991	0.923647
GOSR1	0.984579	0.586168	0.473198	0.711354	0.685644	0.552089	0.784599
GP2	0.54278	0.563814	1.16979	0.129839	0.546941	0.201261	0.455198
GPAM	1.11382	0.386346	0.381907	0.718523	0.957671	0.371101	1.22858
GPATCH11	1.12146	0.281431	0.389172	0.728266	0.781781	0.271896	0.844889
GPATCH2	0.628484	0.232274	0.257331	0.454443	0.656928	0.289822	0.538711
GPATCH2L	1.03319	0.399644	0.420358	0.902772	1.10163	0.407428	1.22389
GPATCH4	1.38334	0.657819	0.516794	0.587279	0.380165	0.471184	0.38332
GPATCH8	0.855319	0.854656	0.430348	0.74804	0.837782	0.565922	0.906695
GPBP1	1.32996	0.336717	0.364004	0.909627	0.711771	0.342777	0.676937
GPBP1L1	1.08898	0.591025	0.469801	0.927718	0.756539	0.543241	0.864658
GPC4	0.75682	1.36295	0.431621	0.724593	0.803457	0.772476	0.939716
GPD1	0.920752	1.21221	0.639285	1.19796	1.15839	1.16875	2.42008
GPD1L	1.0227	0.473289	0.47909	0.695587	0.430396	0.461427	0.454229
GPD2	1.00991	0.389303	0.386751	0.576663	0.382775	0.364094	0.397222
GPR126	0.962699	0.448965	0.226366	0.757595	0.53553	0.398973	0.509622
GPR132	1.32706	1.00097	0.884832	1.11377	0.406727	0.755777	0.375042
GPR155	0.955055	0.700719	0.566817	0.702784	1.19059	0.490431	1.36305
GPR180	0.968212	0.44094	0.630685	0.676023	0.712309	0.430806	0.767829
GPR39	0.665249	1.25652	0.5845	0.681541	0.260153	0.81915	0.269408
GPR65	3.19548	0.851318	3.02317	1.44414	0.838034	1.31552	0.69027
GPR68	1.29278	1.5331	1.7579	1.21603	0.202961	1.49575	0.190355
GPR89A	1.27102	0.460059	0.514656	0.731191	0.631585	0.474916	0.575056
GPR98	0.750811	0.452327	0.42156	0.78218	0.994421	0.462337	0.874442
GPRC5A	1.24842	1.25425	0.820197	2.20545	1.66185	1.36008	2.14246
GPRC5C	0.550701	1.45821	0.941612	0.899818	0.418264	1.21696	0.368321
GPRIN1	0.86905	1.56955	1.06193	0.621471	0.427571	0.696073	0.476991
GPRIN3	0.607229	0.580023	0.424287	0.522945	0.89092	0.437732	0.915785
GPSM2	1.3179	0.311081	0.432896	0.766485	0.319792	0.266638	0.283367
GRAMD3	1.00821	0.560189	0.655673	0.584977	0.990992	0.370476	1.09244
GRAP	1.37156	1.70473	2.0189	0.976504	0.964756	1.17812	1.05515
GRB14	0.842642	0.612729	0.538228	0.457594	0.881712	0.415628	0.882536
GREB1	1.75439	1.48834	0.950386	2.0865	0.146969	1.02311	0.148293
GREM1	0.694981	0.448565	0.418846	0.457981	0.842396	0.495235	0.829127
GRHL2	0.744263	0.780908	0.441067	0.808667	0.223187	0.627758	0.239353
GRIA3	0.7994	0.876066	0.491466	0.656426	0.824492	0.542281	0.937514
GRIK3	2.25719	1.08861	0.836351	6.60465	1.29889	3.80215	1.12991
GRIK4	2.11394	1.3029	1.39946	0.658286	0.341691	0.548997	0.349611
GRIP1	0.962097	0.462545	0.340741	0.563078	0.882726	0.385082	0.911036
GRM4	0.376984	1.486	0.376263	0.961954	1.11271	1.17287	1.18358
GRPEL2	1.24919	0.359794	0.472124	0.615843	0.564476	0.317912	0.608518
GRSF1	1.17989	0.519981	0.506974	0.825207	0.560938	0.470512	0.559863
GS1-124K5.12	0.899656	0.618839	0.483423	0.715713	0.60534	0.567912	0.665292
GS1-358P8.4	0.829864	0.244198	0.203271	0.879574	1.46657	0.347755	1.56075
GS1-44D20.1	0.999999	0.783577	0.65128	0.735356	0.420054	0.565654	0.396595
GSE1	0.745212	0.976634	0.38248	0.618798	0.350632	0.483962	0.373206
GSG2	1.2479	1.03778	0.970902	0.579931	0.364268	0.588359	0.345338
GSK3B	0.937129	0.663715	0.41778	0.826659	0.739793	0.510611	0.764291
GSN	0.880376	2.38617	0.874313	1.38942	1.39003	1.29408	1.76464
GSPT1	1.16261	0.872184	0.510412	0.751514	0.490813	0.572672	0.503411
GSTCD	1.05418	0.388641	0.58868	0.732073	0.472368	0.435785	0.514848
GTDC1	0.960872	0.490538	0.485548	0.72239	0.784463	0.358219	0.753893
GTF2A1	1.18394	0.350734	0.373148	0.736767	0.683387	0.334098	0.845449
GTF2F2	1.5335	0.469873	0.830365	0.837151	0.782305	0.468937	0.693
GTF2H1	1.36826	0.422375	0.559402	0.775085	0.544861	0.420015	0.514355
GTF2H2B	1.42765	0.533414	1.10883	0.861723	0.604291	0.674933	0.47472
GTF2H2C	0.94848	0.473732	0.631523	0.648448	0.552335	0.520445	0.502684
GTF2H3	1.33064	0.552813	0.638796	0.655764	0.716586	0.464098	0.729323
GTF2I	0.873234	0.775363	0.362586	0.765327	0.52461	0.579508	0.539339
GTF2IP1	0.872309	0.618905	0.325841	0.732167	0.755004	0.478405	0.847051
GTF2IRD1	1.1305	1.35977	0.891833	1.06535	0.489235	0.9735	0.345006
GTF2IRD2	0.99697	0.688072	0.490949	1.26679	1.23464	0.778057	1.19365
GTF3C3	1.12279	0.407568	0.537413	0.759663	0.630636	0.516556	0.572872
GTF3C4	1.12902	0.665665	0.514315	0.775072	0.42233	0.605077	0.482977
GTPBP4	1.21243	0.546869	0.502888	0.678039	0.403854	0.508702	0.394928
GTSE1	1.21426	1.00445	0.897533	1.00112	0.231823	0.555516	0.224322
GUF1	1.27122	0.470558	0.422284	0.985586	0.758421	0.539974	0.843247
GULP1	1.42165	0.464301	1.05213	0.514748	0.526763	0.355922	0.427174
GVINP1	2.17068	0.797957	0.635532	0.455444	0.50986	0.391738	0.455333
GXYLT1	1.23544	0.359521	0.355565	0.9883	0.970615	0.340311	1.04007
GZF1	1.20267	0.482018	0.572318	0.839837	0.664017	0.593427	0.782949
H19	0.988005	1.3776	1.26212	1.66433	0.175894	1.30552	0.270723
H1FX-AS1	1.59497	1.31088	1.66147	2.44958	1.17217	1.64062	1.08201
H2AFJ	1.12007	1.49152	1.62571	1.96113	1.04228	2.45178	0.855396
H2AFZ	1.46427	0.670415	1.41157	0.749955	0.512455	0.601613	0.401427
H2AFZP3	1.25738	0.801852	1.44065	0.695946	0.590412	0.66102	0.498955
HACE1	1.10282	0.470715	0.47363	0.755448	0.639807	0.446993	0.684617
HACL1	1.31891	0.753173	0.903531	0.93657	0.55735	0.745168	0.486838
HAS2	1.00692	0.718657	0.476657	0.692633	0.601327	0.459869	0.619242
HAUS1	1.55635	0.456033	1.25531	0.881307	0.446209	0.567249	0.311189
HAUS2	1.36784	0.443195	0.817085	0.858867	0.615622	0.505866	0.551941
HAUS3	1.14291	0.370177	0.580999	0.808939	0.659891	0.358898	0.632281
HAUS6	1.42634	0.325339	0.386236	0.866483	0.6851	0.323768	0.580479
HBA2	1.3549	1.014	2.16038	1.15993	1.08831	2.65146	0.853932
HBB	1.01771	0.837298	1.3552	0.845136	2.00415	0.80106	1.70883
HBEGF	1.12158	0.859246	0.831176	0.999761	1.815	0.806298	2.16675
HBS1L	1.27201	0.378923	0.59525	0.78767	0.580427	0.4821	0.507049
HCFC2	1.23374	0.421524	0.446347	0.671788	0.657542	0.412021	0.744491
HCG11	1.12039	0.504647	0.40724	0.75818	0.610878	0.500336	0.766163
HCG18	0.955441	0.681317	0.687198	0.988899	0.486081	0.679349	0.441073
HDAC11	1.09432	1.48599	1.52097	2.04486	1.09312	2.02356	1.13776
HDGFRP3	0.972006	0.432931	0.522462	0.759691	0.571693	0.456468	0.479853
HDHD2	1.16327	0.465028	0.490587	0.902574	0.781364	0.494646	0.822974
HEATR1	1.11817	0.5748	0.388054	0.715435	0.455995	0.466925	0.484148
HEATR3	1.01686	0.777888	1.15858	0.747745	0.463998	0.825607	0.409914
HEATR5A	0.998888	0.667395	0.485728	0.638907	0.973828	0.383538	1.06095
HEATR5B	0.913245	0.551992	0.368517	0.849178	0.851218	0.532721	0.966995
HECA	1.3807	0.490101	0.399627	0.977158	0.842547	0.397665	0.99106
HECTD1	0.984575	0.454953	0.297196	0.749978	0.646632	0.386569	0.653484
HECTD4	0.688228	0.987859	0.283503	0.86419	0.867701	0.546797	0.978857
HEG1	1.76413	1.31154	0.895846	0.972523	0.480159	0.732097	0.408664
HELB	0.952343	0.389952	0.343061	0.860605	0.59715	0.350588	0.664205
HELLS	1.19557	0.26663	0.572609	0.538665	0.280373	0.269123	0.243946
HELQ	1.15411	0.452826	0.588981	0.874072	0.786372	0.486481	0.799407
HELZ	0.978294	0.510079	0.32852	0.820916	0.700114	0.382284	0.748611
HERC1	0.889143	0.787247	0.377184	0.923631	0.921697	0.529127	1.02625
HERC2P2	0.881365	0.232506	0.20321	0.911564	0.802027	0.199884	0.780352
HERC2P9	0.916665	0.33841	0.224947	0.788481	0.743884	0.290497	0.617439
HERC4	1.1211	0.381313	0.344021	0.712513	0.638503	0.344829	0.608141
HERC5	2.11289	0.782435	0.699125	0.448082	0.517618	0.386301	0.491257
HERC6	1.77896	0.800332	0.518962	0.261022	0.58425	0.308657	0.414435
HES6	1.02131	1.30344	1.8856	1.05633	1.67636	1.24713	2.12392
HEXIM1	0.903705	0.972413	0.539372	0.775147	1.96131	0.733134	2.22294
HEY2	1.50986	1.1326	1.19384	1.18892	0.318793	1.02616	0.331236
HFE2	1.25279	1.20702	0.883367	1.25457	1.2663	1.63297	2.10636
HIAT1	1.2408	0.56722	0.666078	0.793275	0.769057	0.486334	0.852339
HIBCH	1.10508	0.434558	0.460123	0.751161	0.692369	0.396718	0.50952
HIF1A	1.38065	0.464581	0.547046	0.829433	0.671115	0.478038	0.645955
HINT3	1.18754	0.4028	0.43861	0.891853	0.819037	0.365398	0.732985
HIP1	0.943765	1.13006	0.49735	0.867172	0.616218	0.625692	0.670569
HIPK1	0.998922	0.67262	0.4453	0.835986	0.71122	0.590044	0.803591
HIPK3	0.987145	0.362715	0.420617	0.742784	0.656877	0.386578	0.744297
HIST1H1E	0.939405	1.44842	1.03614	0.72134	1.68919	0.861807	2.32726
HIST1H2AC	0.930801	0.85681	0.844639	1.1634	2.27271	1.18304	2.85362
HIST1H2AE	0.819803	1.23839	1.09237	1.27464	2.3887	1.4029	2.41579
HIST1H2AG	1.03681	0.670197	0.616032	0.894485	4.0001	0.686269	5.63254
HIST1H2AI	0.782178	0.811568	0.874275	1.00773	1.6011	0.756924	2.50899
HIST1H2AM	0.997211	1.24718	1.02663	1.21191	1.806	1.19285	2.09462
HIST1H2BD	0.814044	0.897852	0.61271	1.18827	2.93945	1.0633	4.05498
HIST1H2BE	0.707241	0.902795	0.858079	0.610436	2.10624	0.662006	2.87415
HIST1H2BG	0.889608	0.816995	0.622683	1.23504	3.28821	0.852884	4.70009
HIST1H2BN	0.959502	0.729097	0.723577	0.979297	1.61852	0.671102	2.0856
HIST1H3H	0.936557	1.00904	0.768613	1.02373	1.86787	0.938743	2.46517
HIST1H3J	1.17473	1.20281	1.05407	0.908683	1.57991	0.786006	2.10263
HIST1H4H	0.938795	0.84856	0.509931	1.43293	1.75325	1.04526	2.20753
HIST1H4J	1.13614	1.05231	0.975771	1.10439	2.01958	0.903675	2.35906
HIST2H2AA3	0.629764	1.24531	0.936128	1.00496	2.15067	1.43432	2.46926
HIST2H2AA4	0.868637	1.46367	1.10006	1.35492	2.40857	1.67493	2.79963
HIST2H2AC	1.14933	1.5832	2.0579	1.19822	0.805474	1.32209	0.796377
HIST2H2BE	0.79007	1.12768	0.465633	1.39339	4.17934	1.31436	5.85854
HIST2H2BF	1.06504	0.537225	0.46009	0.870488	2.66455	0.565979	3.57465
HIST2H3A	0.786757	1.21243	0.904968	1.05852	2.19653	0.731337	3.31943
HIST2H3C	1.20542	1.12104	0.664052	1.14955	2.48806	0.962263	3.88642
HIST2H4A	1.06874	1.12651	0.925698	1.34016	1.79219	1.32736	2.02256
HIST3H2A	1.09676	1.30004	2.1097	1.508	2.40833	1.82046	2.05802
HIVEP1	0.925914	0.659866	0.315619	0.776289	0.60139	0.388709	0.614562
HIVEP2	0.898132	0.527753	0.30901	0.59005	0.75174	0.501588	0.907688
HIVEP3	0.895407	1.02418	0.62378	0.9728	0.487729	0.718646	0.405017
HJURP	1.34793	0.657188	0.834837	0.914289	0.291324	0.443109	0.276618
HK2	0.64139	0.794843	0.391027	0.862049	0.482912	0.737669	0.475883
HK2P1	0.597926	0.801541	0.464774	0.771758	0.553946	0.748024	0.584365
HLF	1.3712	0.72196	0.574608	0.588156	0.853321	0.426229	1.02222
HLTF	1.00773	0.340649	0.455517	0.701546	0.771153	0.424561	0.67352
HMBOX1	0.898542	0.67497	0.450047	0.81021	0.657799	0.478323	0.72641
HMBS	1.01761	1.51498	2.13199	0.800441	0.576435	1.09717	0.475821
HMCN1	1.61123	0.662603	0.815035	0.513487	0.569876	0.448448	0.479519
HMGB1	1.63515	0.403953	0.849546	0.867887	0.484305	0.446798	0.393725
HMGB1P1	1.38544	0.580881	0.749912	0.72967	0.548767	0.367444	0.536853
HMGB1P5	1.5948	0.461996	0.791015	0.788469	0.456735	0.44731	0.367412
HMGB2	1.96103	0.472355	1.07026	1.27594	0.383646	0.480784	0.279177
HMGB3	1.15628	0.536448	0.441982	0.859916	0.489608	0.478949	0.454936
HMGCR	1.04547	0.522653	0.356214	0.545456	0.648018	0.364719	0.690006
HMGCS1	1.04265	0.372737	0.383997	0.474379	0.42584	0.312974	0.387202
HMGCS2	1.40222	1.52337	1.17927	0.912924	1.25425	0.847462	2.27281
HMGN3	1.25956	0.578661	0.693077	1.04896	0.584173	0.564385	0.46714
HMGXB4	0.998218	0.544525	0.4193	0.730135	0.738368	0.486731	0.77779
HMMR	1.37639	0.316838	0.589598	0.968429	0.333685	0.299336	0.227213
HNF4G	0.940418	0.584592	0.496563	0.722743	1.0506	0.660826	0.930023
HNRNPA1L2	1.05506	0.528203	0.442674	0.587455	0.640518	0.441313	0.75156
HNRNPA1P16	0.940218	0.572018	0.471418	0.711741	0.767142	0.528084	0.85155
HNRNPA1P48	1.49203	0.720578	0.617585	1.29899	0.53191	0.681502	0.476715
HNRNPA1P51	0.884549	0.726608	0.660496	0.555165	0.711571	0.464188	0.698525
HNRNPA1P7	1.63442	0.734263	0.622029	1.38163	0.51962	0.631504	0.497456
HNRNPA2B1	1.17144	0.457077	0.398771	0.689654	0.490212	0.380351	0.421396
HNRNPA3	1.22833	0.498203	0.442399	0.909798	0.543554	0.586238	0.479124
HNRNPA3P10	1.27837	0.594247	0.437489	0.780291	0.56838	0.852644	0.546342
HNRNPA3P5	1.16174	0.537757	0.497942	0.846668	0.528845	0.698757	0.470791
HNRNPA3P6	1.2965	0.648032	0.523584	0.839289	0.487559	0.671882	0.457258
HNRNPD	1.17975	0.924606	0.616079	0.632026	0.315508	0.558416	0.270777
HNRNPDL	1.3285	0.51309	0.573714	0.73062	0.396891	0.460359	0.348645
HNRNPDP1	1.25246	1.18347	0.946818	0.79926	0.432854	0.858827	0.455105
HNRNPH1	1.06175	0.268694	0.270459	0.949158	0.570759	0.280429	0.501082
HNRNPH1P3	1.20292	0.507565	0.389809	0.758634	0.690516	0.540523	0.635817
HNRNPH2	1.19809	0.460454	0.460431	0.708762	0.557403	0.426645	0.418803
HNRNPH3	1.4575	0.516803	0.504598	1.13219	0.546398	0.554482	0.464892
HNRNPLL	0.992185	0.589896	0.744674	0.788707	0.416651	0.65759	0.349782
HNRNPR	1.30707	0.537727	0.54088	0.733649	0.506475	0.529903	0.47445
HOMER1	0.857003	0.368722	0.380213	0.548731	0.520588	0.305643	0.57205
HOOK1	0.998373	0.304877	0.399571	0.720495	0.584426	0.339094	0.499368
HOTAIR	0.876708	0.54321	0.412675	1.18195	0.483575	0.58967	0.447577
HOXB7	0.997853	0.982287	0.994258	0.939419	0.488122	0.855289	0.474564
HOXC10	0.892503	1.13517	0.777662	1.04747	0.428346	0.979777	0.382819
HOXC11	1.07558	1.23796	1.04148	1.34877	0.287523	1.34766	0.255058
HOXC13	1.03895	1.1709	0.830144	0.758458	0.356598	0.794925	0.370817
HOXC5	0.977787	1.02762	0.805824	0.976039	0.33571	0.781616	0.369732
HP1BP3	1.12327	0.884678	0.49323	0.990496	0.509509	0.597217	0.550502
HPDL	2.01464	1.48899	1.9035	0.720511	0.172351	1.05982	0.151521
HPS3	0.99642	0.415215	0.397864	0.654817	0.585443	0.340985	0.553244
HPS5	1.14633	0.563099	0.431435	0.683082	0.693189	0.521161	0.787198
HPSE	1.30197	1.57845	1.26326	0.677946	0.499775	0.690186	0.42263
HR	1.29669	2.08027	1.24939	0.987645	0.25064	0.897324	0.228246
HS2ST1	1.01534	0.401053	0.444281	0.69006	0.654961	0.380278	0.670527
HS6ST2	1.02079	0.513453	0.464437	0.501881	0.612212	0.357748	0.643758
HS6ST3	0.501297	0.332561	0.224556	0.165628	0.915424	0.183486	1.14338
HSD17B8	1.12273	1.54079	2.27303	1.51536	1.10415	1.68163	1.02726
HSDL1	1.34838	0.407692	0.479974	0.853814	0.681708	0.514063	0.734796
HSDL2	1.15129	0.304201	0.479576	0.566838	0.528794	0.295318	0.448504
HSF2	1.15268	0.437051	0.696633	0.743582	0.804303	0.476319	0.748932
HSF4	0.637018	0.485822	0.319416	1.04331	1.22942	0.711125	1.1863
HSP90AA1	1.46109	0.290337	0.436915	0.661922	0.626107	0.360531	0.483773
HSP90AA4P	1.00643	0.422353	0.527831	0.61503	0.817492	0.431192	0.63428
HSP90AA5P	1.10475	0.539075	0.484471	0.567132	0.777806	0.57833	0.80469
HSP90AA6P	1.34934	0.518016	0.400682	0.590217	0.748839	0.43421	0.669065
HSP90B1	1.24486	0.616602	0.405204	0.846596	0.612334	0.805824	0.564907
HSP90B2P	1.1592	0.730133	0.462092	0.61326	0.691732	0.658226	0.689514
HSP90B3P	1.2445	0.702759	0.397243	0.561891	0.682957	0.642405	0.646197
HSPA13	1.1626	0.416795	0.710048	0.843823	0.667033	0.692722	0.640335
HSPA4	1.16324	0.696602	0.49083	0.609501	0.443851	0.533673	0.466302
HSPA9	1.26461	0.75992	0.57115	0.569727	0.51857	0.581504	0.493862
HSPB1	0.970705	1.54359	1.21419	0.770025	0.516436	0.956606	0.49319
HSPB1P1	1.1367	1.47961	1.25352	0.784853	0.527076	0.946771	0.471289
HSPB1P2	0.869699	1.51558	1.11651	0.706417	0.491789	1.08854	0.468712
HSPB8	1.9371	2.19324	1.29093	0.790667	0.32908	0.725739	0.362857
HSPD1	1.4601	0.489811	0.617792	0.678849	0.490641	0.47673	0.426045
HSPD1P1	1.36008	0.495067	0.559903	0.591007	0.486185	0.484896	0.455391
HSPD1P6	1.24231	0.70697	0.664642	0.700154	0.722776	0.494742	0.600574
HTATSF1	1.26479	0.490272	0.446816	0.771068	0.62012	0.521322	0.600701
HTATSF1P2	0.947723	0.538856	0.395142	0.747976	0.722505	0.364276	0.76961
HTR2C	1.03409	0.374636	0.518773	1.08723	0.666289	0.504766	0.724349
HZGJ	1.64226	1.67601	2.36612	1.13898	0.977727	1.43199	0.948989
IARS	1.20853	0.667871	0.452242	0.662517	0.446467	0.534853	0.461585
IARS2	1.09602	0.437784	0.43327	0.759962	0.572817	0.444942	0.560401
IBTK	1.08434	0.299753	0.301759	0.819317	0.573777	0.297221	0.492381
ICE1	1.21878	0.401105	0.333671	0.764664	0.55379	0.381381	0.620849
ICE2	1.2989	0.371216	0.460168	0.951153	0.691526	0.446534	0.594072
ICK	1.115	0.504194	0.409453	0.967168	0.556473	0.453927	0.612063
ICOSLG	0.705244	1.51686	0.677211	0.536932	0.43138	0.681324	0.524744
ID2	0.868815	0.865908	0.831407	0.34151	0.740689	0.365966	0.666698
IDE	1.21413	0.585382	0.456953	0.688509	0.599571	0.441506	0.547597
IDI1	0.938106	0.363441	0.534631	0.445146	0.756575	0.315169	0.750324
IDI2-AS1	0.78736	0.490585	0.765032	0.591832	0.885984	0.467619	0.837305
IDUA	0.916175	0.986376	0.603108	1.34472	1.82248	1.22501	2.04012
IER5L	0.881663	1.41333	1.29796	0.927469	0.292054	1.28316	0.290344
IFI44	4.01629	0.88211	1.00857	0.394053	0.480781	0.478218	0.368464
IFI44L	3.46309	0.859087	0.781216	0.383547	0.744538	0.403941	0.558133
IFIH1	1.39792	0.591403	0.393777	0.370037	0.571682	0.291238	0.505826
IFIT1	1.31637	0.472619	0.753499	0.270431	0.485748	0.38503	0.284338
IFIT2	2.22747	0.572312	0.56336	0.311406	0.576376	0.283862	0.453084
IFIT3	2.77235	0.690369	0.439557	0.224373	0.360491	0.209683	0.235968
IFIT5	1.39357	0.383225	0.696604	0.481099	0.662656	0.39633	0.556501
IFITM10	0.805177	1.68948	1.05606	0.964416	0.405799	1.14783	0.378435
IFNAR1	1.12361	0.455457	0.427069	0.89722	0.477403	0.478601	0.519743
IFRD1	1.47098	0.431608	0.798965	0.651359	0.69583	0.444278	0.61545
IFRD2	1.18071	1.55669	2.00093	0.973089	0.636182	1.23988	0.59748
IFT81	1.15924	0.520828	0.477348	0.948243	0.661846	0.475155	0.495692
IGDCC3	1.2732	1.15834	1.06733	2.53363	1.85631	2.59854	1.91342
IGF1	1.04194	0.679393	0.642748	0.634693	1.0355	0.475525	1.02401
IGF1R	0.858321	1.05212	0.370053	1.19777	0.397602	0.748576	0.445223
IGF2BP1	0.823931	1.21794	0.745136	0.629102	0.373684	0.489737	0.343765
IGFBP2	1.39342	1.57686	2.2769	1.22051	1.95714	1.3855	2.29384
IGFBP4	0.617119	1.58306	0.964814	0.743528	0.34314	1.08656	0.359611
IGFBP5	2.41231	1.12951	1.04686	0.473671	3.61458	0.579914	3.21563
IGHV1-69	1	1.06178	1	1.02049	0.506263	1.00944	0.459847
IGHV3-15	0.997601	1.4316	1.01975	0.996414	0.296536	0.976675	0.365858
IGKV1-27	3.27413	17.4177	1.78841	1.03275	1.27139	1.11483	0.357938
IGKV1D-13	0.999612	3.50201	0.998985	0.999495	0.90102	0.998985	0.443271
IGKV1D-8	2.28542	13.2856	1.18331	0.975139	0.428009	1.01587	0.577033
IGKV6-21	1	3.12712	1	1	0.939897	1	0.929756
IGSF1	1.56267	2.52236	0.729116	3.87814	0.21027	2.08103	0.186033
IKBIP	1.13472	0.531566	0.763059	0.89074	0.479347	0.592177	0.450709
IKBKAP	1.04603	0.768715	0.476653	0.901399	0.595462	0.613718	0.609266
IKBKE	1.27732	1.4217	1.9233	0.584069	0.478312	0.66989	0.427048
IL11RA	0.991699	1.72715	2.10483	0.9527	2.01976	1.64717	2.08599
IL13RA1	1.10103	0.430368	0.460961	0.947108	1.14519	0.582379	1.31475
IL17RB	1.79707	0.757444	0.95403	1.03983	0.403687	0.792139	0.373164
IL17REL	0.440219	0.963991	0.551517	0.481837	1.00271	0.562715	1.0905
IL1R1	0.402129	0.541557	0.273956	0.277068	1.86974	0.330218	2.41816
IL1RN	1.10821	1.33232	0.826551	1.01005	0.51914	0.814606	0.487126
IL20	3.00247	1.14684	1.66232	1.08483	0.105586	0.875978	0.109462
IL27RA	1.25701	1.49868	1.02942	1.10489	0.332696	1.05588	0.31086
IL32	2.1324	1.42898	2.85039	0.760473	1.1341	0.848312	1.11716
IL4R	0.555664	1.28804	0.692555	0.629466	0.308384	0.654584	0.318591
IL6ST	1.79388	0.452244	0.487317	0.960184	0.924109	0.403981	0.930908
IMPACT	1.37433	0.313205	0.499761	0.841539	0.699629	0.419618	0.757493
INADL	0.817237	0.464252	0.347422	0.963268	1.02574	0.585812	1.02854
INCENP	1.01395	1.22488	0.766073	0.795526	0.304915	0.56108	0.320153
INF2	0.767972	1.54366	0.926312	0.75193	0.487974	0.766771	0.555258
ING2	1.23703	0.570342	0.639082	0.698167	0.536758	0.465193	0.558222
ING3	1.27907	0.571874	0.608056	0.795555	0.799692	0.499905	0.742586
INHBA	1.59189	0.656502	0.445683	0.6378	0.389382	0.749397	0.338922
INHBB	0.799849	1.2209	0.925296	0.246353	0.673587	0.254693	0.833569
INO80D	0.977199	0.295804	0.311514	0.787067	0.682108	0.285197	0.801503
INPP5F	1.17149	0.474198	0.464514	0.869719	0.784831	0.480534	0.866204
INSIG2	0.762227	0.411976	0.409718	0.67993	0.75529	0.383592	0.807146
INTS2	1.05654	0.409768	0.315669	0.720238	0.618921	0.335677	0.583983
INTS6	1.14124	0.357853	0.434977	0.68226	0.540548	0.37545	0.512373
INTS7	1.11942	0.538384	0.491838	0.675473	0.580823	0.46171	0.5788
INTS8	1.12055	0.360659	0.484572	0.709303	0.522955	0.399698	0.490133
INVS	1.02869	0.564493	0.510248	0.715154	0.539314	0.571996	0.497101
IPMK	1.02908	0.392092	0.412029	0.729146	0.64933	0.364083	0.707698
IPO11	1.21739	0.415597	0.573741	0.589691	0.34995	0.405052	0.335896
IPO5	1.13507	0.670861	0.611989	0.821225	0.500395	0.607404	0.480402
IPO7	1.22959	0.337706	0.379793	0.714892	0.589144	0.343772	0.653527
IPO7P1	1.04491	0.520674	0.559368	0.721823	0.864512	0.494382	0.783784
IPO7P2	1.10982	0.396756	0.341919	0.590271	0.632544	0.39084	0.719309
IPO8	0.986576	0.576825	0.445108	0.615469	0.416875	0.491627	0.427542
IPO8P1	1.0634	0.405522	0.396977	0.627176	0.668458	0.368188	0.775719
IPPK	1.07194	0.909738	0.764742	0.595062	0.293826	0.628436	0.345147
IQCB1	1.33314	0.347873	0.611708	0.859865	0.638604	0.503033	0.572771
IQCH-AS1	0.984574	0.460804	0.466576	1.00354	0.992373	0.520064	1.12201
IQGAP1	0.94586	0.759169	0.40298	0.671665	0.6283	0.445341	0.653963
IQGAP3	1.06105	1.20002	0.748221	0.950671	0.30724	0.450021	0.313954
IRAK4	0.987181	0.366859	0.376405	0.81723	0.742437	0.427767	0.751915
IREB2	1.07464	0.464242	0.395611	0.6888	0.479976	0.337118	0.48446
IRF2BP2	0.962657	0.926035	0.652241	1.32359	0.471172	1.011	0.502759
IRS1	1.13911	0.945244	0.543019	1.49701	0.274968	0.869433	0.313525
IRX2	2.2984	1.0298	0.907375	1.36435	0.971486	0.734028	0.968607
IRX3	0.946061	1.37254	0.638916	0.973897	0.320904	1.108	0.318301
IRX4	0.856143	1.30292	0.855853	0.75051	0.395283	0.765613	0.38973
ISCA1	1.35185	0.481363	0.894553	0.854325	0.836807	0.624955	0.964357
ISG20	0.988423	1.52451	1.06146	1.04533	0.505005	1.03716	0.439509
ISOC1	1.12246	0.650426	0.818227	0.617866	0.307284	0.579942	0.318877
ITCH	1.1202	0.377695	0.443986	0.705764	0.525564	0.371406	0.593156
ITGA2	0.972403	0.683957	0.420558	0.68971	0.463089	0.382257	0.528217
ITGA2B	1.24145	1.28611	1.02244	0.653393	0.333229	0.600676	0.33003
ITGA5	0.685666	1.4543	0.729634	0.671173	0.373526	0.86142	0.404379
ITGAV	0.816099	0.405298	0.37378	0.67613	0.789376	0.434232	0.912063
[truncated: 3,189 more rows]
