# Supplementary material for: Ridaforolimus (MK-8669) synergizes with Dalotuzumab (MK-0646) in hormone-sensitive breast cancer
Source: BMC Cancer. 2016 Oct 20;16:814. doi: 10.1186/s12885-016-2847-3 (PMC5073873; doi:10.1186/s12885-016-2847-3)
Supplement: Additional file 6: Table S6. — Ingenuity Pathway Analysis. (XLSX 115 kb) [file 12885_2016_2847_MOESM6_ESM.xlsx]

## Sheet: LET
Ingenuity Canonical Pathways	-log(p-value)	Ratio	z-score	Molecules
G-Protein Coupled Receptor Signaling	2.65E00	1.56E-02		NPY1R,PDE10A,RASGRP1,ADORA1
Role of IL-17F in Allergic Inflammatory Airway Diseases	2.39E00	4.55E-02		RPS6KA6,CCL2
Nicotine Degradation III	2.28E00	4E-02		UGT2B17,AOX1
Nicotine Degradation II	2.14E00	3.39E-02		UGT2B17,AOX1
Serotonin Degradation	2.13E00	3.33E-02		UGT2B17,DHRS2
Role of MAPK Signaling in the Pathogenesis of Influenza	2.02E00	2.94E-02		PLA2G16,CCL2
IL-17 Signaling	1.98E00	2.78E-02		CCL2,MUC5B
FLT3 Signaling in Hematopoietic Progenitor Cells	1.95E00	2.7E-02		STAT4,RPS6KA6
cAMP-mediated signaling	1.93E00	1.37E-02		NPY1R,PDE10A,ADORA1
Gαi Signaling	1.56E00	1.67E-02		NPY1R,ADORA1
Guanosine Nucleotides Degradation III	1.56E00	7.69E-02		AOX1
Atherosclerosis Signaling	1.54E00	1.63E-02		PLA2G16,CCL2
Urate Biosynthesis/Inosine 5'-phosphate Degradation	1.53E00	7.14E-02		AOX1
Adenosine Nucleotides Degradation II	1.44E00	5.88E-02		AOX1
Differential Regulation of Cytokine Production in Macrophages and T Helper Cells by IL-17A and IL-17F	1.42E00	5.56E-02		CCL2
Cardiomyocyte Differentiation via BMP Receptors	1.37E00	5E-02		BMP7
Purine Nucleotides Degradation II (Aerobic)	1.37E00	5E-02		AOX1
Differential Regulation of Cytokine Production in Intestinal Epithelial Cells by IL-17A and IL-17F	1.31E00	4.35E-02		CCL2
Thyroid Hormone Metabolism II (via Conjugation and/or Degradation)	1.19E00	3.23E-02		UGT2B17
Leukocyte Extravasation Signaling	1.17E00	1.01E-02		WIPF1,RASGRP1
Ethanol Degradation II	1.16E00	3.03E-02		DHRS2
IL-17A Signaling in Fibroblasts	1.14E00	2.86E-02		CCL2
tRNA Splicing	1.14E00	2.86E-02		PDE10A
Noradrenaline and Adrenaline Degradation	1.14E00	2.86E-02		DHRS2
Neuroprotective Role of THOP1 in Alzheimer's Disease	1.08E00	2.5E-02		MME
Role of Hypercytokinemia/hyperchemokinemia in the Pathogenesis of Influenza	1.03E00	2.22E-02		CCL2
MSP-RON Signaling Pathway	1.02E00	2.17E-02		CCL2
CNTF Signaling	9.73E-01	1.92E-02		RPS6KA6
Melatonin Degradation I	9.65E-01	1.89E-02		UGT2B17
Role of IL-17A in Arthritis	9.58E-01	1.85E-02		CCL2
Actin Nucleation by ARP-WASP Complex	9.43E-01	1.79E-02		WIPF1
Phospholipases	9.35E-01	1.75E-02		PLA2G16
Superpathway of Melatonin Degradation	9.28E-01	1.72E-02		UGT2B17
ERK5 Signaling	8.95E-01	1.59E-02		RPS6KA6
Eicosanoid Signaling	8.95E-01	1.59E-02		PLA2G16
IL-17A Signaling in Airway Cells	8.88E-01	1.56E-02		MUC5B
GABA Receptor Signaling	8.7E-01	1.49E-02		UBD
Growth Hormone Signaling	8.58E-01	1.45E-02		RPS6KA6
T Helper Cell Differentiation	8.46E-01	1.41E-02		STAT4
Renal Cell Carcinoma Signaling	8.46E-01	1.41E-02		UBD
Chemokine Signaling	8.46E-01	1.41E-02		CCL2
Basal Cell Carcinoma Signaling	8.41E-01	1.39E-02		BMP7
JAK/Stat Signaling	8.41E-01	1.39E-02		STAT4
Toll-like Receptor Signaling	8.3E-01	1.35E-02		UBD
TREM1 Signaling	8.24E-01	1.33E-02		CCL2
BMP signaling pathway	8.19E-01	1.32E-02		BMP7
Melanocyte Development and Pigmentation Signaling	7.79E-01	1.19E-02		RPS6KA6
TGF-β Signaling	7.65E-01	1.15E-02		BMP7
UVA-Induced MAPK Signaling	7.61E-01	1.14E-02		RPS6KA6
Regulation of Actin-based Motility by Rho	7.48E-01	1.1E-02		WIPF1
Factors Promoting Cardiogenesis in Vertebrates	7.43E-01	1.09E-02		BMP7
Molecular Mechanisms of Cancer	7.31E-01	5.48E-03		RASGRP1,BMP7
Antioxidant Action of Vitamin C	7.22E-01	1.03E-02		PLA2G16
T Cell Receptor Signaling	7.22E-01	1.03E-02		RASGRP1
Protein Kinase A Signaling	6.97E-01	5.21E-03		DUSP5,PDE10A
NGF Signaling	6.84E-01	9.35E-03		RPS6KA6
Renin-Angiotensin Signaling	6.77E-01	9.17E-03		CCL2
Role of Tissue Factor in Cancer	6.74E-01	9.09E-03		RPS6KA6
Role of NANOG in Mammalian Embryonic Stem Cell Pluripotency	6.7E-01	9.01E-03		BMP7
Hereditary Breast Cancer Signaling	6.56E-01	8.7E-03		UBD
p38 MAPK Signaling	6.5E-01	8.55E-03		RPS6KA6
HMGB1 Signaling	6.4E-01	8.33E-03		CCL2
Sperm Motility	6.4E-01	8.33E-03		PLA2G16
LXR/RXR Activation	6.37E-01	8.26E-03		CCL2
Adipogenesis pathway	6.28E-01	8.06E-03		BMP7
Axonal Guidance Signaling	6.2E-01	4.62E-03		WIPF1,BMP7
D-myo-inositol (1,4,5,6)-Tetrakisphosphate Biosynthesis	6.19E-01	7.87E-03		EYA4
D-myo-inositol (3,4,5,6)-tetrakisphosphate Biosynthesis	6.19E-01	7.87E-03		EYA4
Cardiac β-adrenergic Signaling	6.01E-01	7.52E-03		PDE10A
Human Embryonic Stem Cell Pluripotency	5.98E-01	7.46E-03		BMP7
IL-12 Signaling and Production in Macrophages	5.96E-01	7.41E-03		STAT4
Relaxin Signaling	5.96E-01	7.41E-03		PDE10A
Synaptic Long Term Depression	5.79E-01	7.09E-03		PLA2G16
eNOS Signaling	5.79E-01	7.09E-03		AQP3
D-myo-inositol-5-phosphate Metabolism	5.74E-01	6.99E-03		EYA4
3-phosphoinositide Degradation	5.72E-01	6.94E-03		EYA4
3-phosphoinositide Biosynthesis	5.44E-01	6.45E-03		EYA4
Tec Kinase Signaling	5.37E-01	6.33E-03		STAT4
Cdc42 Signaling	5.17E-01	5.99E-03		WIPF1
Wnt/β-catenin Signaling	5.13E-01	5.92E-03		UBD
Endothelin-1 Signaling	5.09E-01	5.85E-03		PLA2G16
Ephrin Receptor Signaling	5.02E-01	5.75E-03		WIPF1
Granulocyte Adhesion and Diapedesis	4.96E-01	5.65E-03		CCL2
Calcium Signaling	4.94E-01	5.62E-03		TRPC6
Dendritic Cell Maturation	4.92E-01	5.59E-03		STAT4
NRF2-mediated Oxidative Stress Response	4.9E-01	5.56E-03		AOX1
Clathrin-mediated Endocytosis Signaling	4.81E-01	5.41E-03		UBD
mTOR Signaling	4.75E-01	5.32E-03		RPS6KA6
Agranulocyte Adhesion and Diapedesis	4.73E-01	5.29E-03		CCL2
Superpathway of Inositol Phosphate Compounds	4.67E-01	5.21E-03		EYA4
Hepatic Fibrosis / Hepatic Stellate Cell Activation	4.58E-01	5.08E-03		CCL2
Integrin Signaling	4.5E-01	4.95E-03		WIPF1
Role of Osteoblasts, Osteoclasts and Chondrocytes in Rheumatoid Arthritis	4.22E-01	4.57E-03		BMP7
Huntington's Disease Signaling	4.05E-01	4.35E-03		UBD
Signaling by Rho Family GTPases	3.99E-01	4.27E-03		WIPF1
Protein Ubiquitination Pathway	3.71E-01	3.92E-03		UBD
Glucocorticoid Receptor Signaling	3.63E-01	3.83E-03		CCL2
Xenobiotic Metabolism Signaling	3.52E-01	3.7E-03		UGT2B17
Role of Macrophages, Fibroblasts and Endothelial Cells in Rheumatoid Arthritis	3.21E-01	3.36E-03		CCL2

## Sheet: MK-0646
Ingenuity Canonical Pathways	-log(p-value)	Ratio	z-score	Molecules
Role of BRCA1 in DNA Damage Response	4.66E00	2.03E-01	-2.333	RBL2,ATF1,TOPBP1,BARD1,RBBP8,MRE11A,RFC1,BRCC3,NBN,MSH2,BRCA1,HLTF,ATM
LPS-stimulated MAPK Signaling	4.04E00	1.78E-01	-3.606	MAP2K4,PIK3CA,NRAS,ATF1,MAPK8,KRAS,ATF2,PRKCI,CREB1,MAP3K7,PIK3CB,CHUK,ATM
SAPK/JNK Signaling	3.99E00	1.6E-01	-3.742	MAP2K4,PIK3CA,NRAS,MAPK8IP2,MAPK8,CRK,KRAS,ATF2,MAP4K3,ZAK,MAP3K7,PIK3CB,GNA13,MAP4K5,ATM
NGF Signaling	3.87E00	1.5E-01	-4.000	MAP2K4,RAP1B,RPS6KB1,PIK3CA,NRAS,MAPK8,RPS6KA5,CRK,KRAS,ATF2,PTPN11,CREB1,MAP3K7,PIK3CB,CHUK,ATM
Protein Ubiquitination Pathway	3.77E00	1.1E-01		USP12,USP53,DNAJC10,USP48,USO1,USP8,USP47,USP16,UCHL5,PSMC2,BRCA1,USP15,DNAJC2,USP1,USP6,DNAJB14,USP33,UBE3A,DNAJC21,ANAPC4,CUL2,HSPA13,HSP90AA1,SMURF2,USP37,USP46,USP25,BIRC2
Melanocyte Development and Pigmentation Signaling	3.4E00	1.55E-01	-3.051	RPS6KB1,PIK3CA,NRAS,CRK,KRAS,RPS6KA5,ATF2,KITLG,PRKAR2B,PTPN11,CREB1,PIK3CB,ATM
DNA Double-Strand Break Repair by Homologous Recombination	3.29E00	3.57E-01		GEN1,MRE11A,BRCA1,ATM,NBN
ATM Signaling	3.06E00	1.69E-01	-1.897	MAP2K4,SMC2,CREB1,MAPK8,MRE11A,TLK1,BRCA1,ATM,NBN,ATF2
IL-8 Signaling	2.84E00	1.09E-01	-4.243	MAP2K4,RPS6KB1,NAPEPLD,PIK3CA,NRAS,MAPK8,KRAS,BRAF,RAB11FIP2,GNAI3,RHOQ,PRKCI,RHOT1,RHOU,PIK3CB,CHUK,GNA13,IRAK4,GNG12,ATM
FLT3 Signaling in Hematopoietic Progenitor Cells	2.82E00	1.49E-01		RPS6KB1,PIK3CA,NRAS,PTPN11,CREB1,KRAS,PIK3CB,RPS6KA5,EIF4E,ATM,ATF2
UVB-Induced MAPK Signaling	2.81E00	1.7E-01	-3.000	MAP2K4,RPS6KB1,PIK3CA,PRKCI,MAPK8,PIK3CB,RPS6KA5,EIF4E,ATM
IGF-1 Signaling	2.8E00	1.34E-01	-1.941	RPS6KB1,PIK3CA,PRKAR2B,PRKCI,NRAS,PTPN11,MAPK8,PIK3CB,SOCS4,KRAS,RASA1,SOCS5,ATM
Insulin Receptor Signaling	2.77E00	1.19E-01		RPS6KB1,PIK3CA,NRAS,MAPK8,PPP1CB,CRK,KRAS,NCK1,EIF4E,PRKCI,PRKAR2B,RHOQ,PTPN11,PPP1R12A,PIK3CB,ATM
p53 Signaling	2.76E00	1.33E-01	0.000	PIK3CA,KAT2B,STAG1,TOPBP1,SIRT1,RRM2B,MAPK8,GNL3,PIK3CB,HIF1A,BRCA1,TRIM29,ATM
UVA-Induced MAPK Signaling	2.69E00	1.36E-01	-2.449	MAP2K4,RPS6KB1,PLCB4,PIK3CA,NRAS,CASP3,MAPK8,TNKS2,KRAS,PIK3CB,RPS6KA5,ATM
Angiopoietin Signaling	2.67E00	1.52E-01	-1.134	PIK3CA,NRAS,PTPN11,CRK,KRAS,PIK3CB,CHUK,NCK1,RASA1,ATM
Neurotrophin/TRK Signaling	2.62E00	1.49E-01	-3.162	MAP2K4,PIK3CA,NRAS,PTPN11,CREB1,MAPK8,KRAS,PIK3CB,ATM,ATF2
Superpathway of Inositol Phosphate Compounds	2.59E00	1.04E-01		PIK3CA,PTPN2,PTPN13,PPTC7,PAWR,PTPLB,PTPN12,SACM1L,PLCB4,IPMK,PPP1R12A,PTPN11,PPP2R3A,PIK3CB,MTMR2,MTMR7,PI4K2B,RASA1,PPIP5K2,ATM
GDNF Family Ligand-Receptor Interactions	2.58E00	1.47E-01	-3.000	MAP2K4,PIK3CA,NRAS,CREB1,MAPK8,KRAS,PIK3CB,NCK1,RASA1,ATM
3-phosphoinositide Biosynthesis	2.51E00	1.1E-01		PIK3CA,PTPN2,PTPN13,PPTC7,PAWR,PTPLB,PTPN12,SACM1L,PPP1R12A,PTPN11,PPP2R3A,MTMR7,MTMR2,PIK3CB,PI4K2B,RASA1,ATM
HGF Signaling	2.49E00	1.24E-01	-3.606	MAP2K4,RAP1B,PIK3CA,NRAS,MAPK8,KRAS,ATF2,MET,PRKCI,PTPN11,MAP3K7,PIK3CB,ATM
TNFR2 Signaling	2.47E00	2.07E-01	-1.342	MAP2K4,TANK,MAPK8,TBK1,CHUK,BIRC2
Renal Cell Carcinoma Signaling	2.44E00	1.41E-01	-2.828	MET,PIK3CA,NRAS,PTPN11,CUL2,CRK,KRAS,PIK3CB,HIF1A,ATM
NF-κB Signaling	2.38E00	1.04E-01	-3.000	AZI2,PIK3CA,NRAS,TGFBR1,MAPK8,TBK1,KRAS,TLR9,TAB3,BRAF,TANK,CARD11,MAP3K7,TDP2,PIK3CB,CHUK,IRAK4,ATM
Germ Cell-Sertoli Cell Junction Signaling	2.37E00	1.06E-01		MAP2K4,PIK3CA,NRAS,TGFBR1,MAPK8,KRAS,GSN,PLS1,RHOQ,AGGF1,RHOT1,RHOU,MAP3K7,MTMR2,PIK3CB,CLINT1,ATM
ERK/MAPK Signaling	2.37E00	1.02E-01	-2.524	RAP1B,PIK3CA,NRAS,ATF1,VRK2,PPP1CB,CRK,KRAS,RPS6KA5,EIF4E,ATF2,BRAF,PRKAR2B,PRKCI,PPP1R12A,PPP2R3A,CREB1,PIK3CB,ATM
Prolactin Signaling	2.35E00	1.37E-01	-1.667	PIK3CA,PRKCI,NRAS,PTPN11,KRAS,PIK3CB,SOCS4,SOCS5,NR3C1,ATM
Integrin Signaling	2.34E00	9.9E-02	-4.123	MAP2K4,RAP1B,ACTR2,RAP2A,PIK3CA,NRAS,MAPK8,PPP1CB,CRK,KRAS,NCK1,ARHGAP5,BRAF,RHOQ,PPP1R12A,RHOT1,RHOU,PIK3CB,CAPN7,ATM
FcγRIIB Signaling in B Lymphocytes	2.31E00	1.71E-01	-2.646	MAP2K4,PIK3CA,NRAS,MAPK8,KRAS,PIK3CB,ATM
ErbB Signaling	2.3E00	1.28E-01		MAP2K4,RPS6KB1,PIK3CA,PRKCI,NRAS,ERBB4,MAPK8,KRAS,PIK3CB,NCK1,ATM
Antiproliferative Role of Somatostatin Receptor 2	2.28E00	1.43E-01	-2.828	RAP1B,BRAF,PIK3CA,NRAS,PTPN11,KRAS,PIK3CB,GNG12,ATM
CNTF Signaling	2.28E00	1.54E-01	-2.828	RPS6KB1,PIK3CA,NRAS,PTPN11,KRAS,PIK3CB,RPS6KA5,ATM
CXCR4 Signaling	2.23E00	1.05E-01	-3.873	MAP2K4,PIK3CA,NRAS,MAPK8,CRK,KRAS,GNAI3,PLCB4,RHOQ,PRKCI,RHOT1,RHOU,PIK3CB,GNA13,GNG12,ATM
CDP-diacylglycerol Biosynthesis I	2.2E00	2.67E-01		GPAM,AGPAT5,LCLAT1,CDS1
CD40 Signaling	2.19E00	1.38E-01	-2.333	MAP2K4,TANK,PIK3CA,ATF1,MAPK8,MAP3K7,PIK3CB,CHUK,ATM
D-myo-inositol (1,4,5,6)-Tetrakisphosphate Biosynthesis	2.19E00	1.1E-01		PTPN2,PTPN13,PPTC7,PAWR,PTPLB,PTPN12,SACM1L,IPMK,PTPN11,PPP1R12A,PPP2R3A,MTMR7,MTMR2,RASA1
D-myo-inositol (3,4,5,6)-tetrakisphosphate Biosynthesis	2.19E00	1.1E-01		PTPN2,PTPN13,PPTC7,PAWR,PTPLB,PTPN12,SACM1L,IPMK,PTPN11,PPP1R12A,PPP2R3A,MTMR7,MTMR2,RASA1
Cardiac Hypertrophy Signaling	2.18E00	9.42E-02	-3.900	MAP2K4,RPS6KB1,PIK3CA,TGFBR1,NRAS,MAPK8,KRAS,EIF4E,ATF2,GNAI3,PLCB4,PRKAR2B,RHOQ,RHOT1,CREB1,RHOU,MAP3K7,PIK3CB,GNA13,GNG12,ATM
Hereditary Breast Cancer Signaling	2.16E00	1.13E-01		PIK3CA,NRAS,BARD1,MRE11A,KRAS,RFC1,NBN,PALB2,MSH2,PIK3CB,BRCA1,HLTF,ATM
Mitotic Roles of Polo-Like Kinase	2.15E00	1.36E-01		SLK,ANAPC4,PLK4,PPP2R3A,CDC7,HSP90AA1,FBXO5,STAG2,CDC27
Role of CHK Proteins in Cell Cycle Checkpoint Control	2.13E00	1.45E-01	-1.633	PPP2R3A,RAD17,MRE11A,TLK1,RFC1,BRCA1,ATM,NBN
Type II Diabetes Mellitus Signaling	2.09E00	1.11E-01		MAP2K4,PIK3CA,PRKCI,PRKAB2,MAP3K7,PRKAA1,SLC27A6,MAPK8,PIK3CB,SOCS4,CHUK,SOCS5,ATM
Mismatch Repair in Eukaryotes	2.09E00	2.5E-01		MSH2,MSH3,RFC1,EXO1
Actin Nucleation by ARP-WASP Complex	2.09E00	1.43E-01	-1.890	ACTR2,NRAS,RHOQ,PPP1R12A,RHOT1,RHOU,KRAS,NCK1
Glioma Invasiveness Signaling	2.04E00	1.4E-01	-2.828	PIK3CA,NRAS,RHOQ,RHOT1,RHOU,KRAS,PIK3CB,ATM
Molecular Mechanisms of Cancer	2.02E00	8.22E-02		MAP2K4,RAP1B,RAP2A,PIK3CA,TGFBR1,KRAS,CRK,HIF1A,BRAF,RHOT1,RHOU,MAP3K7,GNA13,BRCA1,RASA1,ATM,CCNE2,NRAS,CASP3,MAPK8,NBN,GNAI3,PLCB4,RHOQ,PRKAR2B,PRKCI,PTPN11,FZD6,PIK3CB,BIRC2
mTOR Signaling	2.01E00	9.57E-02	-1.000	RPS6KB1,NAPEPLD,PIK3CA,NRAS,PRKAB2,EIF4A2,KRAS,RPS6KA5,HIF1A,EIF4E,RHOQ,PRKCI,RHOT1,PPP2R3A,PRKAA1,RHOU,PIK3CB,ATM
Myc Mediated Apoptosis Signaling	1.99E00	1.38E-01		MAP2K4,PIK3CA,NRAS,CASP3,MAPK8,KRAS,PIK3CB,ATM
Prostate Cancer Signaling	1.99E00	1.22E-01		PIK3CA,CCNE2,NRAS,CREB1,HSP90AA1,KRAS,PIK3CB,CHUK,ATM,ATF2
Phosphatidylglycerol Biosynthesis II (Non-plastidic)	1.99E00	2.35E-01		GPAM,AGPAT5,LCLAT1,CDS1
Role of Tissue Factor in Cancer	1.91E00	1.09E-01		RPS6KB1,PIK3CA,YES1,NRAS,CASP3,PTPN11,KRAS,PIK3CB,RPS6KA5,GNA13,EIF4E,ATM
IL-17 Signaling	1.91E00	1.25E-01		MAP2K4,PIK3CA,NRAS,MAPK8,MAP3K7,KRAS,PIK3CB,ATM,ATF2
JAK/Stat Signaling	1.91E00	1.25E-01	-1.000	PIK3CA,PIAS2,NRAS,PTPN11,KRAS,PIK3CB,SOCS4,SOCS5,ATM
Valine Degradation I	1.9E00	2.22E-01		HIBCH,DLD,ACADSB,DBT
FGF Signaling	1.89E00	1.18E-01	-3.162	MET,PIK3CA,PTPN11,CREB1,MAPK8,CRK,PIK3CB,RPS6KA5,ATM,ATF2
Superpathway of Cholesterol Biosynthesis	1.86E00	1.79E-01		IDI1,MSMO1,HMGCS1,SC5D,GGPS1
Branched-chain α-keto acid Dehydrogenase Complex	1.82E00	5E-01		DLD,DBT
DNA damage-induced 14-3-3σ Signaling	1.82E00	2.11E-01		CCNE2,RAD17,BRCA1,ATM
Cholecystokinin/Gastrin-mediated Signaling	1.79E00	1.09E-01	-3.317	MAP2K4,PLCB4,PRKCI,NRAS,RHOQ,RHOT1,MAPK8,RHOU,KRAS,GNA13,ATF2
ERK5 Signaling	1.79E00	1.27E-01	-2.828	RPS6KB1,NRAS,PTPN11,CREB1,KRAS,RPS6KA5,GNA13,ATF2
BMP signaling pathway	1.76E00	1.18E-01		MAP2K4,NRAS,PRKAR2B,CREB1,MAPK8,MAP3K7,GREM1,KRAS,ATF2
HIF1α Signaling	1.76E00	1.08E-01		PIK3CA,NRAS,CUL2,COPS5,MAPK8,MAPK6,HSP90AA1,KRAS,PIK3CB,HIF1A,ATM
D-myo-inositol-5-phosphate Metabolism	1.76E00	9.79E-02		PTPN2,PTPN13,PPTC7,PAWR,PTPLB,PTPN12,SACM1L,PLCB4,PTPN11,PPP1R12A,PPP2R3A,MTMR7,MTMR2,RASA1
Pyridoxal 5'-phosphate Salvage Pathway	1.75E00	1.25E-01		MAP2K4,BRAF,FAM20B,CDK8,PRPF4B,PRKAA1,MAPK8,MAPK6
Acute Myeloid Leukemia Signaling	1.73E00	1.17E-01	-3.000	MAP2K4,KITLG,BRAF,RPS6KB1,PIK3CA,NRAS,KRAS,PIK3CB,ATM
PDGF Signaling	1.73E00	1.17E-01	-2.333	MAP2K4,PIK3CA,NRAS,MAPK8,CRK,KRAS,PIK3CB,RASA1,ATM
Glucocorticoid Receptor Signaling	1.73E00	8.43E-02		MAP2K4,PIK3CA,TGFBR1,NRAS,PRKAB2,MAPK8,KRAS,GTF2A1,NR3C1,TAF9B,KAT2B,CREB1,PRKAA1,MAP3K7,HSP90AA1,GTF2H1,PIK3CB,CHUK,TAF2,HLTF,CREBZF,ATM
IL-2 Signaling	1.71E00	1.32E-01	-2.449	PIK3CA,NRAS,PTPN11,MAPK8,KRAS,PIK3CB,ATM
Rac Signaling	1.7E00	1.06E-01	-3.162	MAP2K4,RPS6KB1,ACTR2,PIK3CA,PRKCI,NRAS,MAPK8,KRAS,PIK3CB,ATM,NCKAP1
Melanoma Signaling	1.68E00	1.43E-01		BRAF,PIK3CA,NRAS,KRAS,PIK3CB,ATM
UVC-Induced MAPK Signaling	1.68E00	1.43E-01	-2.449	MAP2K4,BRAF,PRKCI,NRAS,MAPK8,KRAS
P2Y Purigenic Receptor Signaling Pathway	1.67E00	1.01E-01	-2.714	GNAI3,PLCB4,PIK3CA,PRKCI,NRAS,PRKAR2B,CREB1,KRAS,PIK3CB,GNG12,ATM,ATF2
Endoplasmic Reticulum Stress Pathway	1.66E00	1.9E-01		CASP3,MAPK8,EIF2S1,MBTPS2
Thrombin Signaling	1.65E00	8.9E-02	-3.000	RPS6KB1,PIK3CA,NRAS,PPP1CB,KRAS,GNAI3,PLCB4,RHOQ,PRKCI,PPP1R12A,RHOT1,CREB1,RHOU,PIK3CB,GNA13,GNG12,ATM
Breast Cancer Regulation by Stathmin1	1.65E00	8.9E-02		PIK3CA,CCNE2,NRAS,PPP1CB,KRAS,GNAI3,PLCB4,PRKCI,PRKAR2B,PPP1R12A,PPP2R3A,RB1CC1,PIK3CB,UHMK1,GNA13,GNG12,ATM
Colorectal Cancer Metastasis Signaling	1.64E00	8.47E-02	-2.500	MAP2K4,PIK3CA,NRAS,TGFBR1,CASP3,MSH3,MAPK8,KRAS,TLR9,BRAF,APPL1,PRKAR2B,RHOQ,MSH2,RHOT1,RHOU,FZD6,PIK3CB,GNG12,ATM
Chronic Myeloid Leukemia Signaling	1.64E00	1.08E-01		PIK3CA,RBL2,NRAS,TGFBR1,PTPN11,CRK,KRAS,PIK3CB,CHUK,ATM
Thrombopoietin Signaling	1.63E00	1.27E-01	-2.646	PIK3CA,PRKCI,NRAS,PTPN11,KRAS,PIK3CB,ATM
Relaxin Signaling	1.61E00	9.63E-02		RAP1B,PIK3CA,PDE1C,PDE8A,BRAF,GNAI3,PRKAR2B,CREB1,TDP2,PIK3CB,GNA13,GNG12,ATM
Lysine Degradation II	1.61E00	4E-01		AASDH,AASDHPPT
Lysine Degradation V	1.61E00	4E-01		AASDH,AASDHPPT
2-oxobutanoate Degradation I	1.61E00	4E-01		DLD,MUT
Trans, trans-farnesyl Diphosphate Biosynthesis	1.61E00	4E-01		IDI1,GGPS1
Macropinocytosis Signaling	1.61E00	1.18E-01	-2.646	MET,PIK3CA,RAB5A,PRKCI,NRAS,KRAS,PIK3CB,ATM
EGF Signaling	1.59E00	1.25E-01	-1.890	MAP2K4,RPS6KB1,PIK3CA,MAPK8,PIK3CB,RASA1,ATM
Growth Hormone Signaling	1.57E00	1.16E-01	-1.414	RPS6KB1,PIK3CA,PRKCI,PIK3CB,RPS6KA5,SOCS4,SOCS5,ATM
Renin-Angiotensin Signaling	1.57E00	1.01E-01	-2.714	MAP2K4,PIK3CA,PRKCI,NRAS,PRKAR2B,MAPK8,KRAS,PIK3CB,ACE,ATM,ATF2
Sphingosine-1-phosphate Signaling	1.57E00	1.01E-01	-3.000	ASAH2B,GNAI3,PLCB4,PIK3CA,RHOQ,CASP3,RHOT1,RHOU,PIK3CB,GNA13,ATM
T Cell Receptor Signaling	1.52E00	1.03E-01		MAP2K4,PIK3CA,NRAS,CARD11,MAPK8,KRAS,PIK3CB,CHUK,RASA1,ATM
DNA Double-Strand Break Repair by Non-Homologous End Joining	1.47E00	2.14E-01		MRE11A,ATM,NBN
Triacylglycerol Biosynthesis	1.47E00	1.43E-01		GPAM,AGPAT5,LCLAT1,DBT,ELOVL6
Endothelin-1 Signaling	1.46E00	8.77E-02	-3.357	PNPLA8,NAPEPLD,PIK3CA,NRAS,CASP3,MAPK6,MAPK8,KRAS,BRAF,GNAI3,PLCB4,PRKCI,PIK3CB,GNA13,ATM
ILK Signaling	1.46E00	8.6E-02	-2.840	MAP2K4,PIK3CA,CASP3,FERMT2,MAPK8,RPS6KA5,HIF1A,ATF2,RHOQ,PPP1R12A,PPP2R3A,RHOT1,CREB1,RHOU,PIK3CB,ATM
Glycerol Degradation I	1.45E00	3.33E-01		GK5,GPD2
PI3K Signaling in B Lymphocytes	1.45E00	9.38E-02	-3.162	PLCB4,PIK3CA,PRKCI,NRAS,ATF1,CREB1,KRAS,PIK3CB,CHUK,PLEKHA1,PLEKHA3,ATF2
ErbB4 Signaling	1.44E00	1.17E-01	-2.646	PIK3CA,PRKCI,NRAS,ERBB4,KRAS,PIK3CB,ATM
STAT3 Pathway	1.44E00	1.1E-01		MAP2K4,NRAS,TGFBR1,PTPN2,MAPK8,KRAS,SOCS4,SOCS5
Tec Kinase Signaling	1.43E00	8.86E-02	-3.162	MAP2K4,GNAI3,YES1,PIK3CA,RHOQ,PRKCI,RHOT1,RHOU,MAPK8,TNFSF10,PIK3CB,GNA13,GNG12,ATM
GNRH Signaling	1.43E00	9.3E-02	-3.464	MAP2K4,GNAI3,PLCB4,PRKCI,NRAS,PRKAR2B,CREB1,MAPK8,MAP3K7,KRAS,DNM1L,ATF2
3-phosphoinositide Degradation	1.42E00	9.03E-02		PTPN2,PTPN13,PPTC7,PAWR,PTPLB,PTPN12,SACM1L,PTPN11,PPP1R12A,PPP2R3A,MTMR2,MTMR7,RASA1
Neuregulin Signaling	1.4E00	1.02E-01	-2.449	RPS6KB1,PRKCI,NRAS,PTPN11,ERBB2IP,ERBB4,HSP90AA1,CRK,KRAS
RANK Signaling in Osteoclasts	1.4E00	1.02E-01		MAP2K4,PIK3CA,MAPK8,MAP3K7,PIK3CB,CHUK,GSN,ATM,BIRC2
Paxillin Signaling	1.4E00	9.8E-02	-2.530	MAP2K4,PIK3CA,NRAS,MAPK8,CRK,KRAS,PIK3CB,NCK1,PTPN12,ATM
Telomere Extension by Telomerase	1.39E00	2E-01		TNKS2,MRE11A,NBN
TNFR1 Signaling	1.39E00	1.22E-01	-0.816	MAP2K4,TANK,CASP3,MAPK8,CHUK,BIRC2
Estrogen-Dependent Breast Cancer Signaling	1.38E00	1.13E-01	-2.646	PIK3CA,NRAS,CREB1,KRAS,PIK3CB,ATM,ATF2
CCR3 Signaling in Eosinophils	1.38E00	9.4E-02		GNAI3,PLCB4,PIK3CA,PRKCI,NRAS,PPP1R12A,PPP1CB,KRAS,PIK3CB,GNG12,ATM
PAK Signaling	1.37E00	1.01E-01	-2.828	MAP2K4,PIK3CA,NRAS,CASP3,MAPK8,KRAS,PIK3CB,NCK1,ATM
B Cell Receptor Signaling	1.37E00	8.52E-02		MAP2K4,RAP1B,RAP2A,RPS6KB1,PIK3CA,NRAS,MAPK8,KRAS,ATF2,PTPN11,CREB1,MAP3K7,PIK3CB,CHUK,ATM
IL-4 Signaling	1.35E00	1.05E-01		RPS6KB1,PIK3CA,NRAS,IL13RA1,KRAS,PIK3CB,NR3C1,ATM
Sertoli Cell-Sertoli Cell Junction Signaling	1.34E00	8.43E-02		MAP2K4,DLG1,NRAS,MAPK8,KRAS,PLS1,ATF2,MPP6,AGGF1,PRKAR2B,CLDN12,ZAK,MAP3K7,MTMR2,CLINT1
Protein Kinase A Signaling	1.33E00	7.29E-02		RAP1B,TGFBR1,PTPN2,PTPN13,PPP1CB,PTPN12,BRAF,PTPN4,PHKB,PPP1R12A,CREB1,TDP2,CHUK,GNA13,GNG12,AKAP5,ATF1,ATF2,PDE1C,PDE8A,GNAI3,ANAPC4,PLCB4,PRKAR2B,PRKCI,PTPN11,AKAP10,CDC27
AMPK Signaling	1.32E00	8.96E-02	-1.508	RPS6KB1,PIK3CA,PRKAR2B,KAT2B,PRKAB2,PPM1B,PPP2R3A,PRKAA1,PIK3CB,HLTF,PPAT,ATM
IL-1 Signaling	1.32E00	9.89E-02	-2.828	MAP2K4,GNAI3,PRKAR2B,MAPK8,MAP3K7,CHUK,GNA13,IRAK4,GNG12
VEGF Signaling	1.32E00	9.89E-02	-1.890	EIF2S2,PIK3CA,NRAS,PTPN11,KRAS,PIK3CB,HIF1A,EIF2S1,ATM
Acetyl-CoA Biosynthesis I (Pyruvate Dehydrogenase Complex)	1.32E00	2.86E-01		DLD,DBT
Inositol Pyrophosphates Biosynthesis	1.32E00	2.86E-01		IPMK,PPIP5K2
GDP-glucose Biosynthesis	1.32E00	2.86E-01		PGM3,PGM2
PPARα/RXRα Activation	1.32E00	8.38E-02	3.317	MAP2K4,NRAS,TGFBR1,PRKAB2,MAPK8,KRAS,CAND1,PLCB4,PRKAR2B,GPD2,CLOCK,MAP3K7,PRKAA1,HSP90AA1,CHUK
Role of NFAT in Cardiac Hypertrophy	1.32E00	8.38E-02		MAP2K4,AKAP5,PIK3CA,TGFBR1,NRAS,MAPK8,KRAS,GNAI3,PLCB4,PRKCI,PRKAR2B,MAP3K7,PIK3CB,GNG12,ATM
IL-17A Signaling in Airway Cells	1.31E00	1.09E-01		MAP2K4,PIK3CA,MAPK8,MAP3K7,PIK3CB,CHUK,ATM
HMGB1 Signaling	1.31E00	9.17E-02	-3.317	MAP2K4,PIK3CA,NRAS,KAT2B,RHOQ,RHOT1,MAPK8,RHOU,KRAS,PIK3CB,ATM
NRF2-mediated Oxidative Stress Response	1.3E00	8.33E-02	-3.000	MAP2K4,PIK3CA,NRAS,MAPK8,DNAJC10,KRAS,DNAJB14,DNAJC21,PRKCI,MAP3K7,PIK3CB,AOX1,ABCC4,PTPLAD1,ATM
Production of Nitric Oxide and Reactive Oxygen Species in Macrophages	1.3E00	8.33E-02	-2.138	RAP1B,MAP2K4,PIK3CA,RHOQ,PRKCI,PPP1R12A,PPP2R3A,RHOT1,RHOU,MAP3K7,MAPK8,PPP1CB,PIK3CB,CHUK,ATM
Death Receptor Signaling	1.3E00	9.78E-02	-2.333	MAP2K4,TANK,CASP3,MAPK8,TNFSF10,TNKS2,TBK1,CHUK,BIRC2
tRNA Charging	1.29E00	1.28E-01		NARS,RARS,IARS2,DARS,NARS2
Acyl Carrier Protein Metabolism	1.28E00	1E00		AASDHPPT
fMLP Signaling in Neutrophils	1.25E00	9.26E-02	-3.000	GNAI3,ACTR2,PLCB4,PIK3CA,PRKCI,NRAS,KRAS,PIK3CB,GNG12,ATM
Role of PKR in Interferon Induction and Antiviral Response	1.25E00	1.25E-01		CASP3,MAP3K7,CHUK,EIF2S1,ATF2
Superpathway of Geranylgeranyldiphosphate Biosynthesis I (via Mevalonate)	1.25E00	1.76E-01		IDI1,HMGCS1,GGPS1
Ceramide Signaling	1.25E00	1E-01	-0.707	MAP2K4,PIK3CA,NRAS,PPP2R3A,MAPK8,KRAS,PIK3CB,ATM
Huntington's Disease Signaling	1.24E00	7.83E-02		MAP2K4,PIK3CA,CASP3,NAPG,MAPK8,ATF2,TAF9B,PLCB4,PRKCI,CREB1,PSME4,PIK3CB,CAPN7,DNM1L,RASA1,NAPB,GNG12,ATM
Erythropoietin Signaling	1.22E00	1.04E-01		RPS6KB1,PIK3CA,PRKCI,NRAS,KRAS,PIK3CB,ATM
Lymphotoxin β Receptor Signaling	1.21E00	1.11E-01	-1.633	PIK3CA,CASP3,PIK3CB,CHUK,ATM,BIRC2
Role of IL-17A in Arthritis	1.21E00	1.11E-01		MAP2K4,PIK3CA,MAPK8,PIK3CB,ATM,ATF2
Unfolded protein response	1.21E00	1.11E-01		UBXN4,ERO1LB,MAPK8,EIF2A,CEBPG,MBTPS2
Glucose and Glucose-1-phosphate Degradation	1.21E00	2.5E-01		PGM3,PGM2
Role of MAPK Signaling in the Pathogenesis of Influenza	1.2E00	1.03E-01		PNPLA8,MAP2K4,NRAS,CASP3,MAPK8,KRAS,ATF2
Androgen Signaling	1.19E00	9.01E-02		GNAI3,PRKCI,PRKAR2B,KAT2B,GTF2H1,HSP90AA1,GNA13,GTF2A1,TAF2,GNG12
Ephrin Receptor Signaling	1.14E00	8.05E-02		RAP1B,GNAI3,ACTR2,NRAS,PTPN11,PTPN13,CREB1,KRAS,CRK,GNA13,NCK1,RASA1,GNG12,ATF2
GADD45 Signaling	1.13E00	1.58E-01		CCNE2,BRCA1,ATM
4-1BB Signaling in T Lymphocytes	1.12E00	1.29E-01	-2.000	MAP2K4,MAPK8,CHUK,ATF2
PEDF Signaling	1.12E00	9.86E-02	-2.646	PIK3CA,NRAS,KRAS,PIK3CB,CHUK,ATM,TCF12
Chemokine Signaling	1.12E00	9.86E-02	-1.134	GNAI3,PLCB4,NRAS,PPP1R12A,MAPK8,PPP1CB,KRAS
Regulation of eIF4 and p70S6K Signaling	1.1E00	8.22E-02	-1.890	EIF2S2,RPS6KB1,PIK3CA,NRAS,PPP2R3A,KRAS,PIK3CB,EIF4A2,EIF2S1,EIF2A,EIF4E,ATM
Ovarian Cancer Signaling	1.09E00	8.4E-02		BRAF,RPS6KB1,PIK3CA,NRAS,PRKAR2B,MSH2,FZD6,KRAS,PIK3CB,BRCA1,ATM
IL-6 Signaling	1.09E00	8.62E-02	-3.162	MAP2K4,PIK3CA,NRAS,PTPN11,MAPK8,MAP3K7,KRAS,PIK3CB,CHUK,ATM
Gαq Signaling	1.08E00	8.16E-02	-3.317	HTR2C,NAPEPLD,PLCB4,PIK3CA,PRKCI,RHOQ,RHOT1,RHOU,PIK3CB,CHUK,GNG12,ATM
Gα12/13 Signaling	1.07E00	8.55E-02	-2.530	MAP2K4,PIK3CA,NRAS,MAPK8,KRAS,PIK3CB,CHUK,GNA13,RASA1,ATM
NF-κB Activation by Viruses	1.07E00	9.59E-02	-2.646	PIK3CA,PRKCI,NRAS,KRAS,PIK3CB,CHUK,ATM
PKCθ Signaling in T Lymphocytes	1.05E00	8.47E-02	-2.530	MAP2K4,PIK3CA,NRAS,CARD11,MAPK8,MAP3K7,KRAS,PIK3CB,CHUK,ATM
Circadian Rhythm Signaling	1.04E00	1.21E-01		PER3,CREB1,CLOCK,ATF2
Glycogen Degradation II	1.03E00	2E-01		PGM3,PGM2
Synaptic Long Term Potentiation	1.03E00	8.4E-02		RAP1B,PLCB4,PRKCI,NRAS,PRKAR2B,PPP1R12A,CREB1,PPP1CB,KRAS,ATF2
p70S6K Signaling	1.03E00	8.4E-02	-2.530	GNAI3,RPS6KB1,PLCB4,PIK3CA,PRKCI,NRAS,PPP2R3A,KRAS,PIK3CB,ATM
Apoptosis Signaling	1.03E00	8.99E-02	0.000	MAP2K4,NRAS,CASP3,MAPK8,KRAS,CHUK,CAPN7,BIRC2
TWEAK Signaling	1E00	1.18E-01	0.000	CASP3,CHUK,BAG4,BIRC2
Inhibition of Angiogenesis by TSP1	1E00	1.18E-01		MAP2K4,TGFBR1,CASP3,MAPK8
Aldosterone Signaling in Epithelial Cells	9.98E-01	7.89E-02		DNAJC21,PLCB4,PIK3CA,PRKCI,HSPA13,HSP90AA1,KRAS,PIK3CB,DNAJC2,DNAJC10,DNAJB14,ATM
HER-2 Signaling in Breast Cancer	9.95E-01	9.21E-02		PIK3CA,CCNE2,PRKCI,NRAS,KRAS,PIK3CB,ATM
Spermine Biosynthesis	9.93E-01	5E-01		AMD1
Flavin Biosynthesis IV (Mammalian)	9.93E-01	5E-01		RFK
GDP-L-fucose Biosynthesis II (from L-fucose)	9.93E-01	5E-01		FPGT
GM-CSF Signaling	9.84E-01	9.68E-02	-2.236	PIK3CA,NRAS,PTPN11,KRAS,PIK3CB,ATM
Role of JAK2 in Hormone-like Cytokine Signaling	9.68E-01	1.14E-01		PTPN11,SOCS4,HLTF,SOCS5
Role of JAK1 and JAK3 in γc Cytokine Signaling	9.59E-01	9.52E-02		PIK3CA,NRAS,PTPN11,KRAS,PIK3CB,ATM
CREB Signaling in Neurons	9.51E-01	7.6E-02	-3.317	PIK3CA,NRAS,KRAS,ATF2,GNAI3,PLCB4,PRKCI,PRKAR2B,CREB1,PIK3CB,GNA13,GNG12,ATM
Fc Epsilon RI Signaling	9.35E-01	8.26E-02	-3.000	MAP2K4,PIK3CA,PRKCI,NRAS,PTPN11,MAPK8,KRAS,PIK3CB,ATM
Activation of IRF by Cytosolic Pattern Recognition Receptors	9.35E-01	9.38E-02	-2.449	MAP2K4,TANK,MAPK8,TBK1,CHUK,ATF2
Reelin Signaling in Neurons	9.29E-01	8.86E-02		MAP2K4,PIK3CA,YES1,MAPK8IP2,MAPK8,PIK3CB,ATM
Regulation of IL-2 Expression in Activated and Anergic T Lymphocytes	9.29E-01	8.86E-02		MAP2K4,NRAS,TGFBR1,CARD11,MAPK8,KRAS,CHUK
Hypoxia Signaling in the Cardiovascular System	9.11E-01	9.23E-02		COPS5,CREB1,HSP90AA1,HIF1A,ATM,ATF2
Mouse Embryonic Stem Cell Pluripotency	9.1E-01	8.42E-02	-2.121	PIK3CA,NRAS,PTPN11,MAP3K7,FZD6,KRAS,PIK3CB,ATM
Salvage Pathways of Pyrimidine Ribonucleotides	9.1E-01	8.42E-02		MAP2K4,BRAF,FAM20B,CDK8,PRPF4B,PRKAA1,MAPK8,MAPK6
Glycogen Degradation III	8.96E-01	1.67E-01		PGM3,PGM2
Role of Pattern Recognition Receptors in Recognition of Bacteria and Viruses	8.95E-01	7.87E-02	-1.667	MAP2K4,PIK3CA,PRKCI,CREB1,MAPK8,C1QC,PIK3CB,EIF2S1,TLR9,ATM
Estrogen Receptor Signaling	8.95E-01	7.87E-02		NRAS,KAT2B,CDK8,GTF2H1,KRAS,GTF2A1,TAF2,NR3C1,MED4,TAF9B
Role of PI3K/AKT Signaling in the Pathogenesis of Influenza	8.88E-01	9.09E-02		KPNA3,GNAI3,PIK3CA,CRK,PIK3CB,ATM
CD27 Signaling in Lymphocytes	8.74E-01	9.62E-02		MAP2K4,CASP3,MAPK8,MAP3K7,CHUK
Endometrial Cancer Signaling	8.74E-01	9.62E-02		PIK3CA,NRAS,KRAS,PIK3CB,ATM
Role of JAK family kinases in IL-6-type Cytokine Signaling	8.56E-01	1.2E-01		MAP2K4,PTPN11,MAPK8
Amyotrophic Lateral Sclerosis Signaling	8.55E-01	8.16E-02		PIK3CA,RAB5A,CASP3,PIK3CB,CAPN7,RNF19A,ATM,BIRC2
Glioblastoma Multiforme Signaling	8.48E-01	7.53E-02	-3.317	RPS6KB1,PLCB4,PIK3CA,NRAS,RHOQ,RHOT1,RHOU,FZD6,KRAS,PIK3CB,ATM
Epithelial Adherens Junction Signaling	8.48E-01	7.53E-02		RAP1B,MET,ACTR2,YES1,AGGF1,NRAS,TGFBR1,SSX2IP,CRK,KRAS,CLINT1
Docosahexaenoic Acid (DHA) Signaling	8.41E-01	1.03E-01		PIK3CA,CASP3,PIK3CB,ATM
Choline Biosynthesis III	8.38E-01	1.54E-01		NAPEPLD,CEPT1
Cholesterol Biosynthesis I	8.38E-01	1.54E-01		MSMO1,SC5D
Mevalonate Pathway I	8.38E-01	1.54E-01		IDI1,HMGCS1
Cholesterol Biosynthesis II (via 24,25-dihydrolanosterol)	8.38E-01	1.54E-01		MSMO1,SC5D
Guanosine Nucleotides Degradation III	8.38E-01	1.54E-01		NT5C3A,AOX1
Cholesterol Biosynthesis III (via Desmosterol)	8.38E-01	1.54E-01		MSMO1,SC5D
CDK5 Signaling	8.38E-01	8.08E-02	0.000	NRAS,PRKAR2B,PPP1R12A,PPP2R3A,MAPK8,MAPK6,PPP1CB,KRAS
Nitric Oxide Signaling in the Cardiovascular System	8.38E-01	8.08E-02	-2.646	PIK3CA,PRKCI,PRKAR2B,PRKAA1,HSP90AA1,PIK3CB,PDE1C,ATM
PRPP Biosynthesis I	8.28E-01	3.33E-01		PRPS2
Spermidine Biosynthesis I	8.28E-01	3.33E-01		AMD1
Glycerol-3-phosphate Shuttle	8.28E-01	3.33E-01		GPD2
1D-myo-inositol Hexakisphosphate Biosynthesis V (from Ins(1,3,4)P3)	8.28E-01	3.33E-01		IPMK
Agrin Interactions at Neuromuscular Junction	8.22E-01	8.7E-02		MAP2K4,NRAS,ERBB4,MAPK8,GABPA,KRAS
Antiproliferative Role of TOB in T Cell Signaling	8.18E-01	1.15E-01		CCNE2,TGFBR1,TWSG1
Neuroprotective Role of THOP1 in Alzheimer's Disease	8.12E-01	1E-01		MME,PRKAR2B,CREB1,ACE
Cardiac β-adrenergic Signaling	8.03E-01	7.52E-02	-0.378	PDE8A,AKAP5,PRKAR2B,PPP1R12A,PPP2R3A,AKAP10,TDP2,PPP1CB,GNG12,PDE1C
Melatonin Signaling	8.02E-01	8.57E-02	-1.633	MAP2K4,BRAF,GNAI3,PLCB4,PRKCI,PRKAR2B
14-3-3-mediated Signaling	8.02E-01	7.69E-02		MAP2K4,PLCB4,PIK3CA,PRKCI,NRAS,MAPK8,KRAS,PIK3CB,ATM
p38 MAPK Signaling	8.02E-01	7.69E-02	-2.828	MAP2K4,RPS6KB1,TGFBR1,ATF1,CREB1,MAP3K7,RPS6KA5,IRAK4,ATF2
HIPPO signaling	7.91E-01	8.14E-02	0.000	ITCH,DLG1,PPP1R12A,PPP2R3A,PPP1CB,FRMD6,STK3
CD28 Signaling in T Helper Cells	7.86E-01	7.63E-02	-1.667	MAP2K4,ACTR2,PIK3CA,PTPN11,CARD11,MAPK8,PIK3CB,CHUK,ATM
Isoleucine Degradation I	7.86E-01	1.43E-01		DLD,ACADSB
Urate Biosynthesis/Inosine 5'-phosphate Degradation	7.86E-01	1.43E-01		NT5C3A,AOX1
Cdc42 Signaling	7.85E-01	7.19E-02		MAP2K4,ACTR2,PRKCI,PPP1R12A,DIAPH3,MAPK8,EXOC5,PPP1CB,EXOC6,RASA1,FNBP1L,ATF2
Cell Cycle Control of Chromosomal Replication	7.83E-01	1.11E-01		ORC2,ORC5,CDC7
IL-3 Signaling	7.82E-01	8.45E-02	-2.449	PIK3CA,PRKCI,NRAS,KRAS,PIK3CB,ATM
Small Cell Lung Cancer Signaling	7.82E-01	8.45E-02		PIK3CA,CCNE2,PIK3CB,CHUK,ATM,BIRC2
α-Adrenergic Signaling	7.73E-01	8.05E-02	-1.633	GNAI3,PHKB,PRKCI,NRAS,PRKAR2B,KRAS,GNG12
FAK Signaling	7.73E-01	8.05E-02		PIK3CA,NRAS,CRK,KRAS,PIK3CB,CAPN7,ATM
TGF-β Signaling	7.73E-01	8.05E-02	-2.236	MAP2K4,NRAS,TGFBR1,MAPK8,MAP3K7,KRAS,SMURF2
Acute Phase Response Signaling	7.6E-01	7.1E-02	-2.111	MAP2K4,PIK3CA,NRAS,PTPN11,MAPK8,MAP3K7,KRAS,PIK3CB,SOCS4,CHUK,SOCS5,NR3C1
G Beta Gamma Signaling	7.56E-01	7.95E-02		GNAI3,PRKCI,NRAS,PRKAR2B,KRAS,GNA13,GNG12
ErbB2-ErbB3 Signaling	7.55E-01	8.77E-02		PIK3CA,NRAS,KRAS,PIK3CB,ATM
Role of NFAT in Regulation of the Immune Response	7.36E-01	7.02E-02	-2.714	AKAP5,GNAI3,PLCB4,PIK3CA,NRAS,KRAS,PIK3CB,CHUK,GNA13,GNG12,ATM,ATF2
G-Protein Coupled Receptor Signaling	7.34E-01	6.64E-02		PIK3CA,NRAS,KRAS,ATF2,PDE1C,BRAF,PDE8A,HTR2C,GNAI3,PLCB4,PRKAR2B,CREB1,TDP2,PIK3CB,CHUK,RASA1,ATM
Gap Junction Signaling	7.28E-01	7.1E-02		HTR2C,GNAI3,PLCB4,PIK3CA,PRKCI,SP3,NRAS,PRKAR2B,KRAS,PIK3CB,ATM
Leptin Signaling in Obesity	7.24E-01	8.11E-02		PLCB4,PIK3CA,PRKAR2B,PTPN11,PIK3CB,ATM
Toll-like Receptor Signaling	7.24E-01	8.11E-02	-1.633	MAP2K4,MAPK8,MAP3K7,CHUK,TLR9,IRAK4
Pancreatic Adenocarcinoma Signaling	7.23E-01	7.55E-02	-2.646	MAP2K4,NAPEPLD,PIK3CA,TGFBR1,MAPK8,KRAS,PIK3CB,ATM
2-ketoglutarate Dehydrogenase Complex	7.14E-01	2.5E-01		DLD
5-aminoimidazole Ribonucleotide Biosynthesis I	7.14E-01	2.5E-01		PPAT
Methylmalonyl Pathway	7.14E-01	2.5E-01		MUT
Geranylgeranyldiphosphate Biosynthesis	7.14E-01	2.5E-01		GGPS1
Arginine Degradation I (Arginase Pathway)	7.14E-01	2.5E-01		OAT
PI3K/AKT Signaling	7.14E-01	7.32E-02	-2.333	RPS6KB1,PIK3CA,NRAS,PPP2R3A,HSP90AA1,KRAS,PIK3CB,CHUK,EIF4E
Regulation of Actin-based Motility by Rho	7.05E-01	7.69E-02	-0.816	ACTR2,RHOQ,PPP1R12A,RHOT1,RHOU,PPP1CB,GSN
Adipogenesis pathway	7E-01	7.26E-02		RPS6KB1,NR1D2,SIRT1,CLOCK,FZD6,GTF2H1,HIF1A,TBL1XR1,RPS6KC1
Parkinson's Signaling	6.94E-01	1.25E-01		CASP3,MAPK8
Induction of Apoptosis by HIV1	6.93E-01	8.33E-02	-1.342	MAP2K4,CASP3,MAPK8,CHUK,BIRC2
Role of p14/p19ARF in Tumor Suppression	6.89E-01	1E-01		PIK3CA,PIK3CB,ATM
VEGF Family Ligand-Receptor Interactions	6.88E-01	7.89E-02	-2.449	PIK3CA,PRKCI,NRAS,KRAS,PIK3CB,ATM
Fcγ Receptor-mediated Phagocytosis in Macrophages and Monocytes	6.74E-01	7.53E-02	-2.646	RPS6KB1,ACTR2,NAPEPLD,YES1,PRKCI,CRK,NCK1
Natural Killer Cell Signaling	6.65E-01	7.27E-02		PIK3CA,PRKCI,NRAS,PTPN11,KRAS,PIK3CB,NCK1,ATM
Superpathway of Methionine Degradation	6.61E-01	9.68E-02		SUV39H2,DLD,MUT
Dopamine-DARPP32 Feedback in cAMP Signaling	6.56E-01	6.83E-02	-1.000	GNAI3,PLCB4,PRKCI,PRKAR2B,ATF1,PPP1R12A,PPP2R3A,CREB1,PPP1CB,PAWR,ATF2
Adenosine Nucleotides Degradation II	6.54E-01	1.18E-01		NT5C3A,AOX1
Glioma Signaling	6.43E-01	7.37E-02	-2.449	PIK3CA,RBL2,PRKCI,NRAS,KRAS,PIK3CB,ATM
CMP-N-acetylneuraminate Biosynthesis I (Eukaryotes)	6.29E-01	2E-01		NANP
Leukocyte Extravasation Signaling	6.28E-01	6.57E-02	-3.000	ARHGAP5,RAP1B,MAP2K4,GNAI3,PIK3CA,PRKCI,PTPN11,CLDN12,MAPK8,ARHGAP12,PIK3CB,CRK,ATM
Ephrin A Signaling	6.19E-01	8.33E-02		PIK3CA,PTPN11,PIK3CB,ATM
Signaling by Rho Family GTPases	6.16E-01	6.41E-02	-2.714	MAP2K4,GNAI3,ACTR2,PIK3CA,RHOQ,PRKCI,PPP1R12A,RHOT1,DIAPH3,RHOU,MAPK8,PIK3CB,GNA13,GNG12,ATM
Actin Cytoskeleton Signaling	6.12E-01	6.45E-02		ACTR2,PIK3CA,NRAS,DIAPH3,PPP1CB,CRK,KRAS,GSN,PPP1R12A,PIK3CB,GNA13,GNG12,NCKAP1,ATM
Non-Small Cell Lung Cancer Signaling	6E-01	7.69E-02	-2.236	PIK3CA,NRAS,KRAS,PIK3CB,ATM
Heparan Sulfate Biosynthesis (Late Stages)	5.99E-01	8.16E-02		HS2ST1,HS6ST3,GLCE,EXTL2
Cell Cycle: G2/M DNA Damage Checkpoint Regulation	5.99E-01	8.16E-02	-1.000	TOP2B,KAT2B,BRCA1,ATM
Regulation of the Epithelial-Mesenchymal Transition Pathway	5.95E-01	6.52E-02		MAP2K4,MET,BRAF,PIK3CA,NRAS,TGFBR1,PTPN11,FZD6,KRAS,PIK3CB,HIF1A,ATM
Telomerase Signaling	5.87E-01	7.07E-02	-1.890	PIK3CA,NRAS,PPP2R3A,HSP90AA1,KRAS,PIK3CB,ATM
EIF2 Signaling	5.85E-01	6.49E-02	-2.449	EIF2S2,PIK3CA,NRAS,EIF5,PPP1CB,KRAS,PIK3CB,EIF4A2,EIF2S1,EIF2A,EIF4E,ATM
IL-9 Signaling	5.84E-01	8.82E-02		PIK3CA,PIK3CB,ATM
IL-15 Signaling	5.83E-01	7.58E-02		PIK3CA,NRAS,KRAS,PIK3CB,ATM
Assembly of RNA Polymerase II Complex	5.79E-01	8E-02		GTF2H1,GTF2A1,TAF2,TAF9B
Neuropathic Pain Signaling In Dorsal Horn Neurons	5.74E-01	7E-02	-2.646	PLCB4,PIK3CA,PRKCI,PRKAR2B,CREB1,PIK3CB,ATM
Phospholipase C Signaling	5.73E-01	6.28E-02	-2.309	RAP1B,PLCB4,NAPEPLD,RHOQ,PRKCI,NRAS,PPP1R12A,RHOT1,CREB1,RHOU,PPP1CB,KRAS,GNA13,GNG12,ATF2
PTEN Signaling	5.61E-01	6.78E-02	2.121	RPS6KB1,PIK3CA,NRAS,TGFBR1,CASP3,KRAS,PIK3CB,CHUK
Arginine Biosynthesis IV	5.61E-01	1.67E-01		OAT
Proline Biosynthesis II (from Arginine)	5.61E-01	1.67E-01		OAT
Chondroitin and Dermatan Biosynthesis	5.61E-01	1.67E-01		CSGALNACT2
Arginine Degradation VI (Arginase 2 Pathway)	5.61E-01	1.67E-01		OAT
Pentose Phosphate Pathway (Non-oxidative Branch)	5.61E-01	1.67E-01		RPE
Glycine Cleavage Complex	5.61E-01	1.67E-01		DLD
UDP-N-acetyl-D-glucosamine Biosynthesis II	5.61E-01	1.67E-01		PGM3
Ceramide Degradation	5.61E-01	1.67E-01		ASAH2B
Zymosterol Biosynthesis	5.61E-01	1.67E-01		MSMO1
Glycogen Biosynthesis II (from UDP-D-Glucose)	5.61E-01	1.67E-01		UGP2
NAD Biosynthesis III	5.61E-01	1.67E-01		NAMPT
Cell Cycle Regulation by BTG Family Proteins	5.6E-01	8.57E-02		CCNE2,CNOT7,PPP2R3A
tRNA Splicing	5.6E-01	8.57E-02		PDE8A,TDP2,PDE1C
Stearate Biosynthesis I (Animals)	5.6E-01	8.57E-02		SLC27A6,DBT,ELOVL6
Cardiomyocyte Differentiation via BMP Receptors	5.52E-01	1E-01		MAP3K7,ATF2
Purine Nucleotides Degradation II (Aerobic)	5.52E-01	1E-01		NT5C3A,AOX1
CCR5 Signaling in Macrophages	5.35E-01	7.25E-02		MAP2K4,GNAI3,PRKCI,MAPK8,GNG12
Semaphorin Signaling in Neurons	5.24E-01	7.55E-02		MET,RHOQ,RHOT1,RHOU
RhoA Signaling	5.15E-01	6.56E-02	0.000	ARHGAP5,ACTR2,PPP1R12A,ARHGAP12,RAPGEF6,PPP1CB,GNA13,KTN1
CTLA4 Signaling in Cytotoxic T Lymphocytes	5.07E-01	6.82E-02		PIK3CA,PTPN11,PPP2R3A,AP1S2,PIK3CB,ATM
Phosphatidylcholine Biosynthesis I	5.05E-01	1.43E-01		CEPT1
eNOS Signaling	5E-01	6.38E-02	-1.890	PIK3CA,PRKCI,PRKAR2B,PRKAB2,CASP3,PRKAA1,HSP90AA1,PIK3CB,ATM
April Mediated Signaling	4.97E-01	7.89E-02		MAP2K4,MAPK8,CHUK
Polyamine Regulation in Colon Cancer	4.95E-01	9.09E-02		PSME4,KRAS
Virus Entry via Endocytic Pathways	4.95E-01	6.74E-02		PIK3CA,PRKCI,NRAS,KRAS,PIK3CB,ATM
Axonal Guidance Signaling	4.82E-01	5.77E-02		RAP1B,PIK3CA,CRK,KRAS,NCK1,BRCC3,EIF4E,GNA13,RASA1,ACE,GNG12,ATM,ACTR2,NRAS,ADAM2,COPS5,MET,GNAI3,PLCB4,PRKCI,PRKAR2B,PTPN11,FZD6,PIK3CB,ADAM9
Heparan Sulfate Biosynthesis	4.75E-01	7.14E-02		HS2ST1,HS6ST3,GLCE,EXTL2
Wnt/Ca+ pathway	4.75E-01	7.14E-02	-2.000	PLCB4,CREB1,FZD6,ATF2
TCA Cycle II (Eukaryotic)	4.69E-01	8.7E-02		SUCLA2,DLD
B Cell Activating Factor Signaling	4.59E-01	7.5E-02		MAP2K4,MAPK8,CHUK
Thyroid Cancer Signaling	4.59E-01	7.5E-02		BRAF,NRAS,KRAS
Factors Promoting Cardiogenesis in Vertebrates	4.58E-01	6.52E-02		CCNE2,PRKCI,TGFBR1,MAP3K7,FZD6,ATF2
Sphingosine and Sphingosine-1-phosphate Metabolism	4.57E-01	1.25E-01		ASAH2B
Citrulline Biosynthesis	4.57E-01	1.25E-01		OAT
Purine Ribonucleosides Degradation to Ribose-1-phosphate	4.57E-01	1.25E-01		PGM2
Sphingomyelin Metabolism	4.57E-01	1.25E-01		SGMS2
Type I Diabetes Mellitus Signaling	4.55E-01	6.36E-02	-1.134	MAP2K4,CASP3,MAPK8,MAP3K7,SOCS4,CHUK,SOCS5
IL-22 Signaling	4.45E-01	8.33E-02		MAP2K4,MAPK8
Corticotropin Releasing Hormone Signaling	4.44E-01	6.31E-02		RAP1B,BRAF,GNAI3,PRKCI,PRKAR2B,CREB1,ATF2
IL-17A Signaling in Gastric Cells	4.23E-01	8E-02		MAP2K4,MAPK8
Phosphatidylethanolamine Biosynthesis II	4.17E-01	1.11E-01		CEPT1
Leucine Degradation I	4.17E-01	1.11E-01		ACADM
UDP-N-acetyl-D-galactosamine Biosynthesis II	4.17E-01	1.11E-01		PGM3
Antioxidant Action of Vitamin C	4.03E-01	6.19E-02	2.449	PNPLA8,MAP2K4,NAPEPLD,PLCB4,MAPK8,CHUK
Role of IL-17F in Allergic Inflammatory Airway Diseases	3.92E-01	6.82E-02		CREB1,RPS6KA5,ATF2
Ketogenesis	3.82E-01	1E-01		HMGCS1
D-myo-inositol (1,4,5)-Trisphosphate Biosynthesis	3.82E-01	7.41E-02		PLCB4,PI4K2B
RhoGDI Signaling	3.8E-01	5.78E-02	1.890	ARHGAP5,GNAI3,ACTR2,RHOQ,PPP1R12A,RHOT1,RHOU,ARHGAP12,GNA13,GNG12
PCP pathway	3.78E-01	6.35E-02	-2.000	MAP2K4,MAPK8,FZD6,ATF2
Role of RIG1-like Receptors in Antiviral Innate Immunity	3.77E-01	6.67E-02		TANK,TBK1,CHUK
Chondroitin Sulfate Biosynthesis (Late Stages)	3.77E-01	6.67E-02		CSGALNACT2,HS2ST1,HS6ST3
Cell Cycle: G1/S Checkpoint Regulation	3.66E-01	6.25E-02	-1.000	CCNE2,RBL2,GNL3,ATM
MSP-RON Signaling Pathway	3.63E-01	6.52E-02		PIK3CA,PIK3CB,ATM
RAR Activation	3.59E-01	5.68E-02		MAP2K4,PIK3CA,PRKCI,PRKAR2B,KAT2B,RDH11,MAPK8,GTF2H1,PIK3CB,HLTF
Pentose Phosphate Pathway	3.51E-01	9.09E-02		RPE
Synaptic Long Term Depression	3.41E-01	5.67E-02	-2.121	PNPLA8,GNAI3,PLCB4,PRKCI,NRAS,PPP2R3A,KRAS,GNA13
TR/RXR Activation	3.39E-01	5.88E-02		PIK3CA,PIK3CB,HIF1A,TBL1XR1,ATM
Dendritic Cell Maturation	3.38E-01	5.59E-02		MAP2K4,PLCB4,PIK3CA,CREB1,MAPK8,PIK3CB,CHUK,TLR9,ATM,ATF2
Fatty Acid β-oxidation I	3.29E-01	6.67E-02		SLC27A6,ACADM
Cleavage and Polyadenylation of Pre-mRNA	3.24E-01	8.33E-02		PAPOLA
Hematopoiesis from Multipotent Stem Cells	3.24E-01	8.33E-02		KITLG
Purine Nucleotides De Novo Biosynthesis II	3.24E-01	8.33E-02		PPAT
Remodeling of Epithelial Adherens Junctions	3.21E-01	5.88E-02	-2.000	MET,ACTR2,RAB5A,DNM1L
Systemic Lupus Erythematosus Signaling	3.19E-01	5.45E-02		SNRNP48,PRPF18,PIK3CA,NRAS,PRPF4B,PRPF39,PRPF40A,KRAS,PIK3CB,PRPF38B,TLR9,ATM
IL-10 Signaling	3.11E-01	5.8E-02		MAP2K4,MAPK8,MAP3K7,CHUK
Role of Macrophages, Fibroblasts and Endothelial Cells in Rheumatoid Arthritis	3.09E-01	5.37E-02		MAP2K4,PIK3CA,NRAS,KRAS,TLR9,CEBPG,ATF2,PLCB4,PRKCI,CREB1,FZD6,MAP3K7,PIK3CB,CHUK,IRAK4,ATM
iCOS-iCOSL Signaling in T Helper Cells	3.03E-01	5.56E-02	-2.000	PIK3CA,PIK3CB,CHUK,PLEKHA1,PLEKHA3,ATM
Assembly of RNA Polymerase III Complex	2.99E-01	7.69E-02		GTF3C3
Fatty Acid Activation	2.99E-01	7.69E-02		SLC27A6
NAD Phosphorylation and Dephosphorylation	2.99E-01	7.69E-02		NADK2
G Protein Signaling Mediated by Tubby	2.84E-01	6.06E-02		PLCB4,GNG12
Role of NANOG in Mammalian Embryonic Stem Cell Pluripotency	2.8E-01	5.41E-02	-2.236	PIK3CA,NRAS,FZD6,KRAS,PIK3CB,ATM
Chondroitin Sulfate Biosynthesis	2.78E-01	5.66E-02		CSGALNACT2,HS2ST1,HS6ST3
Superpathway of Citrulline Metabolism	2.77E-01	7.14E-02		OAT
Phenylalanine Degradation IV (Mammalian, via Side Chain)	2.77E-01	7.14E-02		AASDH
Colanic Acid Building Blocks Biosynthesis	2.77E-01	7.14E-02		UGP2
Ephrin B Signaling	2.73E-01	5.48E-02		GNAI3,ITSN2,GNA13,GNG12
Oncostatin M Signaling	2.71E-01	5.88E-02		NRAS,KRAS
PPAR Signaling	2.61E-01	5.32E-02	2.236	NRAS,MAP3K7,HSP90AA1,KRAS,CHUK
IL-17A Signaling in Fibroblasts	2.58E-01	5.71E-02		MAP3K7,CHUK
The Visual Cycle	2.58E-01	6.67E-02		RDH11
Dermatan Sulfate Biosynthesis	2.57E-01	5.45E-02		CSGALNACT2,HS2ST1,HS6ST3
Granzyme B Signaling	2.4E-01	6.25E-02		CASP3
Methionine Degradation I (to Homocysteine)	2.4E-01	6.25E-02		SUV39H2
Phospholipases	2.38E-01	5.26E-02		PNPLA8,NAPEPLD,PLCB4
Regulation of Cellular Mechanics by Calpain Protease	2.38E-01	5.26E-02		NRAS,KRAS,CAPN7
RAN Signaling	2.23E-01	5.88E-02		KPNA3
γ-linolenate Biosynthesis II (Animals)	2.23E-01	5.88E-02		SLC27A6
Mitochondrial L-carnitine Shuttle Pathway	2.23E-01	5.88E-02		SLC27A6
Cysteine Biosynthesis III (mammalia)	2.08E-01	5.56E-02		SUV39H2
1D-myo-inositol Hexakisphosphate Biosynthesis II (Mammalian)	1.94E-01	5.26E-02		IPMK
D-myo-inositol (1,3,4)-trisphosphate Biosynthesis	1.94E-01	5.26E-02		IPMK

## Sheet: MK-8669
Ingenuity Canonical Pathways	-log(p-value)	Ratio	z-score	Molecules
Guanosine Nucleotides Degradation III	2.46E00	1.54E-01		PNP,AOX1
Urate Biosynthesis/Inosine 5'-phosphate Degradation	2.39E00	1.43E-01		PNP,AOX1
Adenosine Nucleotides Degradation II	2.22E00	1.18E-01		PNP,AOX1
Xanthine and Xanthosine Salvage	2.16E00	1E00		PNP
Purine Nucleotides Degradation II (Aerobic)	2.08E00	1E-01		PNP,AOX1
Tryptophan Degradation III (Eukaryotic)	2.08E00	1E-01		ACAT2,KYNU
Epoxysqualene Biosynthesis	1.86E00	5E-01		SQLE
Guanine and Guanosine Salvage I	1.86E00	5E-01		PNP
Proline Degradation	1.86E00	5E-01		LOC102724788/PRODH
Adenine and Adenosine Salvage I	1.86E00	5E-01		PNP
Superpathway of Cholesterol Biosynthesis	1.8E00	7.14E-02		SQLE,ACAT2
S-adenosyl-L-methionine Biosynthesis	1.69E00	3.33E-01		MAT1A
Coagulation System	1.62E00	5.71E-02		SERPINA5,PLAT
Arsenate Detoxification I (Glutaredoxin)	1.57E00	2.5E-01		PNP
Creatine-phosphate Biosynthesis	1.57E00	2.5E-01		CKMT1A/CKMT1B
CDK5 Signaling	1.51E00	3.03E-02		DRD1,MAPK4,ADCY1
Pregnenolone Biosynthesis	1.39E00	1.67E-01		MICAL2
Adenine and Adenosine Salvage III	1.33E00	1.43E-01		PNP
P2Y Purigenic Receptor Signaling Pathway	1.31E00	2.52E-02		P2RY2,P2RY6,ADCY1
Citrulline Biosynthesis	1.27E00	1.25E-01		LOC102724788/PRODH
Tryptophan Degradation to 2-amino-3-carboxymuconate Semialdehyde	1.27E00	1.25E-01		KYNU
Purine Ribonucleosides Degradation to Ribose-1-phosphate	1.27E00	1.25E-01		PNP
Adipogenesis pathway	1.27E00	2.42E-02		HDAC11,FGFR4,BMP7
Ketolysis	1.22E00	1.11E-01		ACAT2
Histidine Degradation VI	1.22E00	1.11E-01		MICAL2
Human Embryonic Stem Cell Pluripotency	1.19E00	2.24E-02		FGFR4,SPHK1,BMP7
Ketogenesis	1.18E00	1E-01		ACAT2
Glutaryl-CoA Degradation	1.14E00	9.09E-02		ACAT2
Ubiquinol-10 Biosynthesis (Eukaryotic)	1.1E00	8.33E-02		MICAL2
Fatty Acid Activation	1.07E00	7.69E-02		SLC27A6
Oleate Biosynthesis II (Animals)	1.07E00	7.69E-02		SCD
Cholesterol Biosynthesis I	1.07E00	7.69E-02		SQLE
Mevalonate Pathway I	1.07E00	7.69E-02		ACAT2
Cholesterol Biosynthesis II (via 24,25-dihydrolanosterol)	1.07E00	7.69E-02		SQLE
Cholesterol Biosynthesis III (via Desmosterol)	1.07E00	7.69E-02		SQLE
DNA Double-Strand Break Repair by Homologous Recombination	1.04E00	7.14E-02		RAD51
Isoleucine Degradation I	1.04E00	7.14E-02		ACAT2
Superpathway of Citrulline Metabolism	1.04E00	7.14E-02		LOC102724788/PRODH
BMP signaling pathway	1.02E00	2.63E-02		GREM1,BMP7
NAD biosynthesis II (from tryptophan)	1.01E00	6.67E-02		KYNU
The Visual Cycle	1.01E00	6.67E-02		RDH10
Dopamine Receptor Signaling	9.97E-01	2.56E-02		DRD1,ADCY1
Hepatic Cholestasis	9.96E-01	1.85E-02		FGFR4,ADCY1,IL1R1
Methionine Degradation I (to Homocysteine)	9.81E-01	6.25E-02		MAT1A
γ-linolenate Biosynthesis II (Animals)	9.56E-01	5.88E-02		SLC27A6
Mitochondrial L-carnitine Shuttle Pathway	9.56E-01	5.88E-02		SLC27A6
Superpathway of Geranylgeranyldiphosphate Biosynthesis I (via Mevalonate)	9.56E-01	5.88E-02		ACAT2
Cysteine Biosynthesis III (mammalia)	9.32E-01	5.56E-02		MAT1A
TGF-β Signaling	9.19E-01	2.3E-02		BMP7,INHBB
PPARα/RXRα Activation	9E-01	1.68E-02		ADCY1,IL1R1,ADIPOR2
Cardiomyocyte Differentiation via BMP Receptors	8.9E-01	5E-02		BMP7
IL-1 Signaling	8.87E-01	2.2E-02		ADCY1,IL1R1
Factors Promoting Cardiogenesis in Vertebrates	8.79E-01	2.17E-02		BMP7,DKK1
Regulation of the Epithelial-Mesenchymal Transition Pathway	8.74E-01	1.63E-02		CDH2,ID2,FGFR4
Pyrimidine Deoxyribonucleotides De Novo Biosynthesis I	8.51E-01	4.55E-02		CMPK2
Amyotrophic Lateral Sclerosis Signaling	8.35E-01	2.04E-02		GRIK3,CAPN9
p53 Signaling	8.35E-01	2.04E-02		RPRM,DRAM1
Triacylglycerol Degradation	8.16E-01	4.17E-02		MGLL
Role of Lipids/Lipid Rafts in the Pathogenesis of Influenza	8E-01	4E-02		RSAD2
D-myo-inositol (1,4,5)-Trisphosphate Biosynthesis	7.69E-01	3.7E-02		PLCH1
Pyrimidine Ribonucleotides Interconversion	7.69E-01	3.7E-02		CMPK2
Sphingosine-1-phosphate Signaling	7.63E-01	1.83E-02		ADCY1,SPHK1
Gαs Signaling	7.63E-01	1.83E-02		DRD1,ADCY1
Pyrimidine Ribonucleotides De Novo Biosynthesis	7.41E-01	3.45E-02		CMPK2
Fatty Acid β-oxidation I	7.28E-01	3.33E-02		SLC27A6
Hereditary Breast Cancer Signaling	7.27E-01	1.74E-02		RAD51,HDAC11
LPS/IL-1 Mediated Inhibition of RXR Function	7.22E-01	1.38E-02		SLC27A6,HS6ST3,IL1R1
Role of Osteoblasts, Osteoclasts and Chondrocytes in Rheumatoid Arthritis	7.18E-01	1.37E-02		BMP7,IL1R1,DKK1
cAMP-mediated signaling	7.18E-01	1.37E-02		DRD1,NPY1R,ADCY1
Type II Diabetes Mellitus Signaling	7.16E-01	1.71E-02		SLC27A6,ADIPOR2
Superpathway of Methionine Degradation	7.15E-01	3.23E-02		MAT1A
PTEN Signaling	7.1E-01	1.69E-02		FGFR4,CNKSR3
HMGB1 Signaling	6.99E-01	1.67E-02		IL1R1,PLAT
Gαi Signaling	6.99E-01	1.67E-02		NPY1R,ADCY1
LXR/RXR Activation	6.94E-01	1.65E-02		SCD,IL1R1
Retinoate Biosynthesis I	6.91E-01	3.03E-02		RDH10
Retinol Biosynthesis	6.91E-01	3.03E-02		RDH10
Oncostatin M Signaling	6.79E-01	2.94E-02		TIMP3
Stearate Biosynthesis I (Animals)	6.68E-01	2.86E-02		SLC27A6
Interferon Signaling	6.57E-01	2.78E-02		IFIT3
Inhibition of Matrix Metalloproteases	6.27E-01	2.56E-02		TIMP3
Neuroprotective Role of THOP1 in Alzheimer's Disease	6.17E-01	2.5E-02		MME
Dermatan Sulfate Biosynthesis (Late Stages)	5.99E-01	2.38E-02		HS6ST3
G-Protein Coupled Receptor Signaling	5.88E-01	1.17E-02		DRD1,NPY1R,ADCY1
Serotonin Receptor Signaling	5.82E-01	2.27E-02		ADCY1
Chondroitin Sulfate Biosynthesis (Late Stages)	5.73E-01	2.22E-02		HS6ST3
Role of Oct4 in Mammalian Embryonic Stem Cell Pluripotency	5.65E-01	2.17E-02		FBXO15
nNOS Signaling in Neurons	5.57E-01	2.13E-02		CAPN9
Heparan Sulfate Biosynthesis (Late Stages)	5.42E-01	2.04E-02		HS6ST3
Cell Cycle: G2/M DNA Damage Checkpoint Regulation	5.42E-01	2.04E-02		RPRM
Gap Junction Signaling	5.4E-01	1.29E-02		DRD1,ADCY1
Nicotine Degradation III	5.35E-01	2E-02		AOX1
Amyloid Processing	5.27E-01	1.96E-02		CAPN9
Dopamine-DARPP32 Feedback in cAMP Signaling	5.17E-01	1.24E-02		DRD1,ADCY1
Chondroitin Sulfate Biosynthesis	5.13E-01	1.89E-02		HS6ST3
Unfolded protein response	5.07E-01	1.85E-02		AMFR
Dermatan Sulfate Biosynthesis	5E-01	1.82E-02		HS6ST3
Tight Junction Signaling	4.96E-01	1.2E-02		JAM2,CNKSR3
Heparan Sulfate Biosynthesis	4.94E-01	1.79E-02		HS6ST3
Wnt/β-catenin Signaling	4.89E-01	1.18E-02		CDH2,DKK1
Glioma Invasiveness Signaling	4.87E-01	1.75E-02		TIMP3
Phospholipases	4.87E-01	1.75E-02		PLCH1
Regulation of Cellular Mechanics by Calpain Protease	4.87E-01	1.75E-02		CAPN9
Glutamate Receptor Signaling	4.87E-01	1.75E-02		GRIK3
Endothelin-1 Signaling	4.83E-01	1.17E-02		MAPK4,ADCY1
CREB Signaling in Neurons	4.83E-01	1.17E-02		GRIK3,ADCY1
NF-κB Signaling	4.76E-01	1.16E-02		FGFR4,IL1R1
ATM Signaling	4.75E-01	1.69E-02		RAD51
Nicotine Degradation II	4.75E-01	1.69E-02		AOX1
RAR Activation	4.66E-01	1.14E-02		RDH10,ADCY1
Axonal Guidance Signaling	4.59E-01	9.24E-03		EFNB2,ADAM2,SLIT1,BMP7
Role of NFAT in Cardiac Hypertrophy	4.57E-01	1.12E-02		HDAC11,ADCY1
Role of BRCA1 in DNA Damage Response	4.47E-01	1.56E-02		RAD51
Retinoic acid Mediated Apoptosis Signaling	4.47E-01	1.56E-02		TNFSF10
Cell Cycle: G1/S Checkpoint Regulation	4.47E-01	1.56E-02		HDAC11
Angiopoietin Signaling	4.36E-01	1.52E-02		GRB14
PXR/RXR Activation	4.31E-01	1.49E-02		SCD
GABA Receptor Signaling	4.31E-01	1.49E-02		ADCY1
GDNF Family Ligand-Receptor Interactions	4.26E-01	1.47E-02		GFRA1
IL-10 Signaling	4.21E-01	1.45E-02		IL1R1
Basal Cell Carcinoma Signaling	4.07E-01	1.39E-02		BMP7
Hepatic Fibrosis / Hepatic Stellate Cell Activation	4.05E-01	1.02E-02		TNFSF10,IL1R1
Leukocyte Extravasation Signaling	4.02E-01	1.01E-02		TIMP3,JAM2
Ephrin B Signaling	4.02E-01	1.37E-02		EFNB2
STAT3 Pathway	4.02E-01	1.37E-02		FGFR4
Leptin Signaling in Obesity	3.97E-01	1.35E-02		ADCY1
PDGF Signaling	3.84E-01	1.3E-02		SPHK1
Cyclins and Cell Cycle Regulation	3.8E-01	1.28E-02		HDAC11
Reelin Signaling in Neurons	3.76E-01	1.27E-02		LRP8
Ceramide Signaling	3.72E-01	1.25E-02		SPHK1
Melanocyte Development and Pigmentation Signaling	3.56E-01	1.19E-02		ADCY1
FGF Signaling	3.52E-01	1.18E-02		FGFR4
α-Adrenergic Signaling	3.45E-01	1.15E-02		ADCY1
FAK Signaling	3.45E-01	1.15E-02		CAPN9
G Beta Gamma Signaling	3.41E-01	1.14E-02		ADCY1
Crosstalk between Dendritic Cells and Natural Killer Cells	3.38E-01	1.12E-02		TNFSF10
Apoptosis Signaling	3.38E-01	1.12E-02		CAPN9
Death Receptor Signaling	3.27E-01	1.09E-02		TNFSF10
Huntington's Disease Signaling	3.27E-01	8.7E-03		HDAC11,CAPN9
Chronic Myeloid Leukemia Signaling	3.24E-01	1.08E-02		HDAC11
PPAR Signaling	3.21E-01	1.06E-02		IL1R1
Signaling by Rho Family GTPases	3.19E-01	8.55E-03		CDH2,CDC42EP1
Mouse Embryonic Stem Cell Pluripotency	3.17E-01	1.05E-02		ID2
Salvage Pathways of Pyrimidine Ribonucleotides	3.17E-01	1.05E-02		CMPK2
Phospholipase C Signaling	3.09E-01	8.37E-03		HDAC11,ADCY1
Telomerase Signaling	3.05E-01	1.01E-02		HDAC11
HIF1α Signaling	2.96E-01	9.8E-03		MAPK4
Pancreatic Adenocarcinoma Signaling	2.84E-01	9.43E-03		RAD51
Protein Ubiquitination Pathway	2.8E-01	7.84E-03		USP18,AMFR
Renin-Angiotensin Signaling	2.76E-01	9.17E-03		ADCY1
Type I Diabetes Mellitus Signaling	2.73E-01	9.09E-03		IL1R1
Corticotropin Releasing Hormone Signaling	2.71E-01	9.01E-03		ADCY1
Role of NANOG in Mammalian Embryonic Stem Cell Pluripotency	2.71E-01	9.01E-03		BMP7
IL-6 Signaling	2.58E-01	8.62E-03		IL1R1
Gα12/13 Signaling	2.56E-01	8.55E-03		CDH2
p38 MAPK Signaling	2.56E-01	8.55E-03		IL1R1
Synaptic Long Term Potentiation	2.51E-01	8.4E-03		ADCY1
RhoA Signaling	2.44E-01	8.2E-03		CDC42EP1
FXR/RXR Activation	2.33E-01	7.87E-03		FGFR4
Role of Pattern Recognition Receptors in Recognition of Bacteria and Viruses	2.33E-01	7.87E-03		OAS2
Cellular Effects of Sildenafil (Viagra)	2.29E-01	7.75E-03		ADCY1
GNRH Signaling	2.29E-01	7.75E-03		ADCY1
Ovarian Cancer Signaling	2.25E-01	7.63E-03		RAD51
Cardiac β-adrenergic Signaling	2.21E-01	7.52E-03		ADCY1
Relaxin Signaling	2.17E-01	7.41E-03		ADCY1
eNOS Signaling	2.05E-01	7.09E-03		ADCY1
D-myo-inositol-5-phosphate Metabolism	2.02E-01	6.99E-03		PLCH1

## Sheet: MK-8669+MK-0646
Ingenuity Canonical Pathways	-log(p-value)	Ratio	z-score	Molecules
Role of BRCA1 in DNA Damage Response	1.32E01	4.69E-01	-3.266	FANCM,RBBP8,MRE11A,UIMC1,E2F3,BRCC3,RBL1,RAD50,CHEK1,RAD51,FANCB,FANCD2,STAT1,BRIP1,BLM,BRCA1,E2F2,ATM,RBL2,ATF1,TOPBP1,RFC1,NBN,POU2F1,RFC4,MSH2,BRCA2,ATR,FANCA,RFC3
Molecular Mechanisms of Cancer	7.33E00	1.95E-01		CDKN2A,MAP2K4,TGFBR1,SOS2,TAB2,KRAS,RBL1,PTK2,CAMK2D,MAP3K7,PLCB1,GNA13,BRCA1,PRKD3,RASA1,E2F2,ATM,SMAD2,CCNE2,CASP3,CDK7,CDK6,RAP1A,APC,RHOQ,GAB1,RND3,PTPN11,FZD6,RAP1B,MAP2K6,RAP2A,TCF4,PIK3CA,LRP6,BMPR2,CRK,HIF1A,MAP3K5,E2F3,CHEK1,BRAF,FANCD2,BMPR1A,RHOT1,SOS1,RHOU,ARHGEF3,NAIP,NRAS,ARHGEF12,PIK3C2A,ITGA2,PRKAR2A,APAF1,GNAQ,MAPK9,MDM2,XIAP,NBN,GNAI3,PLCB4,PRKCI,FZD4,NF1,ADCY1,ATR,PIK3CB,BMP7,R…
DNA Double-Strand Break Repair by Homologous Recombination	7.13E00	7.14E-01		RAD51,GEN1,POLA1,ATRX,BRCA2,MRE11A,BRCA1,RAD50,ATM,NBN
Protein Ubiquitination Pathway	6.96E00	2.12E-01		USP45,UBR2,UBE2V2,FBXW7,USP48,USP7,USP8,SACS,UCHL5,SUGT1,PSMC2,BRCA1,USP28,DNAJC9,USP38,USP9X,PSMD5,BIRC6,DNAJC2,USP6,SKP2,USP31,ANAPC4,USP32,UBR1,SMURF2,USP24,USP12,USP14,USP18,USP53,DNAJC13,DNAJC10,UBE4A,USO1,USP16,USP47,PSMD14,AMFR,UCHL3,NEDD4,USP15,MDM2,USP1,USP33,UBE3A,XIAP,DNAJC21,CUL2,USP37,USP46,USP34,USP25,BIRC2
Role of CHK Proteins in Cell Cycle Checkpoint Control	6.76E00	3.64E-01	-2.324	RFC1,MRE11A,E2F3,RAD50,NBN,CHEK1,RFC4,PPP2R3A,RAD17,PPM1L,TLK1,PPP2R5C,ATR,CLSPN,PPP2R5E,BRCA1,PPP2R1B,E2F2,RFC3,ATM
NGF Signaling	5.25E00	2.52E-01	-5.000	MAP2K4,RAP1B,PIK3CA,SOS2,RPS6KA3,CRK,KRAS,MAP3K4,MAP3K5,ROCK2,SOS1,CREB1,MAP3K7,CHUK,MAP3K2,ATM,RPS6KB1,NRAS,PIK3C2A,MAP3K13,MAPK9,RAP1A,ATF2,ROCK1,GAB1,PTPN11,PIK3CB
HGF Signaling	4.92E00	2.48E-01	-4.707	MAP2K4,RAP1B,CDKN2A,PIK3CA,SOS2,KRAS,MAP3K4,MAP3K5,PTK2,SOS1,MAP3K7,PRKD3,MAP3K2,ATM,NRAS,PIK3C2A,MAP3K13,ITGA2,MAPK9,RAP1A,ATF2,MET,PRKCI,GAB1,PTPN11,PIK3CB
Mitotic Roles of Polo-Like Kinase	4.74E00	2.88E-01		KIF23,SMC3,PRC1,CDC7,SLK,ANAPC4,PLK4,PPP2R3A,CDC26,PPM1L,FBXO5,PKMYT1,PPP2R5C,PPP2R5E,PPP2R1B,CDC27,STAG2,KIF11,RAD21
Superpathway of Cholesterol Biosynthesis	4.34E00	3.93E-01		SQLE,ACAT2,IDI1,ACAT1,MSMO1,HMGCR,HMGCS1,SC5D,CYP51A1,GGPS1,LBR
ATM Signaling	4.31E00	2.88E-01	-2.668	MAP2K4,SMC3,MAPK9,MDM2,MRE11A,RAD50,ATF2,NBN,CHEK1,RAD51,SMC2,FANCD2,CREB1,TLK1,BLM,BRCA1,ATM
Hereditary Breast Cancer Signaling	4.18E00	2.26E-01		FANCM,PIK3CA,MRE11A,KRAS,RAD50,CHEK1,RAD51,FANCB,FANCD2,HDAC11,BRCA1,BLM,ATM,NRAS,PIK3C2A,CDK6,RFC1,NBN,PALB2,MSH2,RFC4,BRCA2,PIK3CB,ATR,FANCA,RFC3
Cell Cycle: G2/M DNA Damage Checkpoint Regulation	3.61E00	2.86E-01	-0.535	CDKN2A,CDK7,MDM2,RPRM,SKP2,CHEK1,TOP2B,KAT2B,TOP2A,TRIP12,PKMYT1,ATR,BRCA1,ATM
Actin Nucleation by ARP-WASP Complex	3.48E00	2.68E-01	-2.840	ACTR2,NRAS,SOS2,ITGA2,WASF1,KRAS,ROCK2,ROCK1,PPP1R12B,RHOQ,RND3,PPP1R12A,RHOT1,SOS1,RHOU
Breast Cancer Regulation by Stathmin1	3.43E00	1.83E-01		PIK3CA,CAMK1D,SOS2,KRAS,E2F3,ROCK2,PPP1CC,CAMK2D,PPP1R12A,SOS1,PPM1L,PLCB1,PPP2R5C,GNA13,ARHGEF3,PRKD3,E2F2,GNG12,ATM,CCNE2,ARHGEF12,NRAS,PIK3C2A,PRKAR2A,GNAQ,ROCK1,GNAI3,PLCB4,PRKCI,PPP2R3A,ADCY1,PIK3CB,UHMK1,PPP2R5E,PPP2R1B
SAPK/JNK Signaling	3.42E00	2.23E-01	-4.583	MAP2K4,PIK3CA,NRAS,PIK3C2A,MAP3K13,SOS2,MAPK9,CRK,KRAS,MAP3K4,MAP3K5,ATF2,GAB1,SOS1,ZAK,MAP3K7,PIK3CB,MAP4K5,GNA13,MAP3K2,ATM
Cholecystokinin/Gastrin-mediated Signaling	3.39E00	2.18E-01	-4.690	MAP2K6,MAP2K4,NRAS,SOS2,GNAQ,MEF2A,MAPK9,KRAS,ATF2,ROCK2,PTK2,ROCK1,PLCB4,PRKCI,RHOQ,RND3,RHOT1,SOS1,RHOU,PLCB1,GNA13,PRKD3
Pyridoxal 5'-phosphate Salvage Pathway	3.31E00	2.5E-01		MAP2K4,MAP2K6,FAM20B,CDK7,MAPK6,CDK6,MAPK9,TTK,BRAF,CDK8,PRPF4B,PRKAA1,EIF2AK2,NEK2,ACVR2A,DYRK1A
B Cell Receptor Signaling	3.13E00	1.82E-01		MAP2K6,MAP2K4,RAP1B,RAP2A,PIK3CA,SOS2,KRAS,MAP3K4,MAP3K5,PTK2,NFAT5,CAMK2D,CREB1,SOS1,MAP3K7,CHUK,PPP3CA,ATM,MAP3K2,RPS6KB1,NRAS,PIK3C2A,MAP3K13,MAPK9,MALT1,RAP1A,ATF2,PTPN11,SYNJ1,INPP5F,GAB1,PIK3CB
LPS-stimulated MAPK Signaling	3.1E00	2.33E-01	-4.000	MAP2K4,MAP2K6,PIK3CA,NRAS,PIK3C2A,ATF1,MAPK9,KRAS,MAP3K5,ATF2,PRKCI,CREB1,MAP3K7,PIK3CB,CHUK,PRKD3,ATM
Neurotrophin/TRK Signaling	3.07E00	2.39E-01	-3.873	MAP2K4,MAP2K6,PIK3CA,NRAS,PIK3C2A,SOS2,KRAS,MAP3K5,ATF2,GAB1,PTPN11,SOS1,CREB1,PIK3CB,FRS2,ATM
Chronic Myeloid Leukemia Signaling	3.07E00	2.15E-01		CDKN2A,PIK3CA,RBL2,TGFBR1,NRAS,PIK3C2A,SOS2,CDK6,MDM2,CRK,KRAS,E2F3,RBL1,PTPN11,HDAC11,SOS1,PIK3CB,CHUK,E2F2,ATM
Cell Cycle Control of Chromosomal Replication	3.03E00	3.33E-01		MCM6,ORC2,CDK7,CDC6,CDC7,CDK6,ORC6,DBF4,ORC1
GNRH Signaling	2.97E00	1.94E-01	-4.600	MAP2K4,MAP2K6,NRAS,MAP3K13,SOS2,GNAQ,PRKAR2A,MAPK9,KRAS,MAP3K5,MAP3K4,ATF2,PTK2,GNAI3,PLCB4,PRKCI,CAMK2D,ADCY1,CREB1,SOS1,MAP3K7,PLCB1,DNM1L,PRKD3,MAP3K2
RhoA Signaling	2.97E00	1.97E-01	-2.858	ACTR2,NEDD4,ARHGEF12,ANLN,RDX,PIKFYVE,RAPGEF6,WASF1,PLD1,ARHGAP5,ROCK2,PTK2,ROCK1,LPAR6,RAPGEF2,PPP1R12B,IGF1,RND3,PPP1R12A,CIT,ARHGAP12,CDC42EP1,GNA13,KTN1
RANK Signaling in Osteoclasts	2.96E00	2.16E-01		MAP2K4,MAP2K6,PIK3CA,PIK3C2A,MITF,MAP3K13,TAB2,MAPK9,MAP3K4,MAP3K5,XIAP,MAP3K7,PIK3CB,CHUK,TRAF5,PPP3CA,BIRC2,MAP3K2,ATM
UVA-Induced MAPK Signaling	2.96E00	2.16E-01	-3.000	MAP2K4,RPS6KB1,PIK3CA,NRAS,PIK3C2A,CASP3,PARP2,RPS6KA3,PARP8,MAPK9,TNKS2,KRAS,PARP9,PLCB4,PLCB1,PIK3CB,STAT1,ATM,PARP14
Glioma Signaling	2.94E00	2.11E-01	-3.771	CDKN2A,RBL2,PIK3CA,NRAS,PIK3C2A,CAMK1D,SOS2,CDK6,MDM2,KRAS,RBL1,E2F3,PRKCI,CAMK2D,IGF1,SOS1,PIK3CB,PRKD3,E2F2,ATM
Germ Cell-Sertoli Cell Junction Signaling	2.87E00	1.81E-01		MAP2K6,MAP2K4,PIK3CA,TGFBR1,PVRL3,KRAS,MAP3K4,MAP3K5,IQGAP1,PTK2,AGGF1,RHOT1,MAP3K7,RHOU,MTMR2,RAB8B,MAP3K2,ATM,NRAS,PIK3C2A,MAP3K13,ITGA2,MAPK9,PLS1,RHOQ,RND3,FER,PIK3CB,CLINT1
DNA Double-Strand Break Repair by Non-Homologous End Joining	2.81E00	4.29E-01		DCLRE1C,LIG4,MRE11A,RAD50,ATM,NBN
Myc Mediated Apoptosis Signaling	2.81E00	2.41E-01		MAP2K4,CDKN2A,PIK3CA,NRAS,PIK3C2A,CASP3,SOS2,APAF1,MAPK9,KRAS,IGF1,SOS1,PIK3CB,ATM
Role of PKR in Interferon Induction and Antiviral Response	2.8E00	2.75E-01		MAP2K6,CASP3,TAB2,APAF1,MAP3K7,TRAF5,CHUK,EIF2AK2,STAT1,EIF2S1,ATF2
Melanocyte Development and Pigmentation Signaling	2.8E00	2.14E-01	-3.300	RPS6KB1,PIK3CA,NRAS,PIK3C2A,MITF,SOS2,RPS6KA3,PRKAR2A,CRK,KRAS,ATF2,KITLG,PTPN11,SOS1,CREB1,ADCY1,PIK3CB,ATM
Superpathway of Inositol Phosphate Compounds	2.78E00	1.72E-01		PIK3CA,PTPN2,PTPN13,PIKFYVE,STYX,PTPLB,PTPN12,PLCH1,SACM1L,PPP1CC,IPMK,PPP1R12A,PLCB1,MTMR2,PI4K2B,NUDT4,RASA1,RNGTT,PPP3CA,ATM,PIK3C2A,PPTC7,PAWR,NUDT15,PLCB4,INPP5F,PTPN11,SYNJ1,PPP2R3A,MTMR7,PIK3CB,PPP2R5E,PPIP5K2
Cardiac Hypertrophy Signaling	2.76E00	1.66E-01	-5.240	MAP2K6,MAP2K4,PIK3CA,TGFBR1,KRAS,MAP3K5,MAP3K4,EIF4E,ROCK2,IGF1,RHOT1,CREB1,SOS1,MAP3K7,RHOU,PLCB1,GNA13,PPP3CA,GNG12,ATM,MAP3K2,RPS6KB1,NRAS,PIK3C2A,MAP3K13,MEF2A,PRKAR2A,GNAQ,MAPK9,ATF2,ROCK1,GNAI3,PLCB4,RHOQ,RND3,ADCY1,PIK3CB
HIPPO signaling	2.68E00	2.09E-01	1.387	DLG1,SMAD2,YAP1,WWTR1,FRMD6,STK3,SKP2,ITCH,STK4,PPP1CC,TEAD1,PPP1R12A,PPP2R3A,PPM1L,PPP2R5C,PPP2R5E,PPP2R1B,LATS1
Prolactin Signaling	2.65E00	2.19E-01	-2.840	PIK3CA,NRAS,PIK3C2A,SOS2,SOCS4,KRAS,PRKCI,PTPN11,SOS1,NMI,PIK3CB,PRLR,STAT1,SOCS5,PRKD3,ATM
Mouse Embryonic Stem Cell Pluripotency	2.56E00	2E-01	-2.982	IL6ST,ID2,PIK3CA,TCF4,NRAS,PIK3C2A,SOS2,BMPR2,KRAS,XIAP,APC,FZD4,PTPN11,BMPR1A,SOS1,MAP3K7,FZD6,PIK3CB,ATM
Salvage Pathways of Pyrimidine Ribonucleotides	2.56E00	2E-01		MAP2K4,MAP2K6,FAM20B,CMPK2,CDK7,MAPK6,CDK6,MAPK9,TTK,BRAF,CDK8,PRPF4B,PRKAA1,CMPK1,AK4,EIF2AK2,NEK2,ACVR2A,DYRK1A
GDNF Family Ligand-Receptor Interactions	2.55E00	2.21E-01	-3.051	MAP2K4,PIK3CA,NRAS,PIK3C2A,SOS2,MAPK9,KRAS,GAB1,GFRA1,CREB1,SOS1,PIK3CB,FRS2,RASA1,ATM
Glioblastoma Multiforme Signaling	2.52E00	1.78E-01	-3.411	CDKN2A,TSC1,PIK3CA,SOS2,KRAS,E2F3,IGF1,RHOT1,SOS1,RHOU,PLCB1,E2F2,ATM,RPS6KB1,NRAS,PIK3C2A,CDK6,MDM2,APC,PLCB4,RHOQ,FZD4,RND3,NF1,FZD6,PIK3CB
Mismatch Repair in Eukaryotes	2.46E00	3.75E-01		MSH2,RFC4,MSH3,RFC1,EXO1,RFC3
3-phosphoinositide Biosynthesis	2.46E00	1.74E-01		PIK3CA,PTPN2,PTPN13,PIKFYVE,STYX,PTPLB,PTPN12,SACM1L,PPP1CC,PPP1R12A,MTMR2,PI4K2B,NUDT4,RASA1,RNGTT,PPP3CA,ATM,PIK3C2A,PPTC7,PAWR,NUDT15,SYNJ1,PTPN11,PPP2R3A,MTMR7,PIK3CB,PPP2R5E
ERK5 Signaling	2.45E00	2.22E-01	-3.742	IL6ST,RPS6KB1,NRAS,MEF2A,RPS6KA3,GNAQ,KRAS,ATF2,PTPN11,GAB1,CREB1,GNA13,ELK4,MAP3K2
p70S6K Signaling	2.42E00	1.85E-01	-2.132	RPS6KB1,PIK3CA,NRAS,PIK3C2A,EEF2,SOS2,GNAQ,KRAS,PLD1,GNAI3,PLCB4,PRKCI,PPP2R3A,PPM1L,SOS1,PLCB1,PPP2R5C,PIK3CB,PPP2R5E,PRKD3,PPP2R1B,ATM
PPARα/RXRα Activation	2.41E00	1.68E-01	3.578	MAP2K6,MAP2K4,TGFBR1,MED23,CD36,SOS2,BMPR2,KRAS,GPD2,SOS1,CLOCK,MAP3K7,PRKAA1,PLCB1,NCOR1,CHUK,SMAD2,NRAS,MED1,GNAQ,PRKAR2A,IL1R1,NCOA3,CAND1,PLCB4,GHR,GK,ADCY1,ADIPOR2,ACVR2A
p53 Signaling	2.4E00	1.94E-01	0.500	CDKN2A,PIK3CA,PIK3C2A,TOPBP1,MED1,RRM2B,PIAS1,APAF1,MDM2,RPRM,HIF1A,CHEK1,KAT2B,STAG1,PIK3CB,ATR,BRCA1,ATM,DRAM1
Renal Cell Carcinoma Signaling	2.36E00	2.11E-01	-3.606	PIK3CA,NRAS,PIK3C2A,SOS2,CRK,KRAS,HIF1A,RAP1A,MET,GAB1,PTPN11,CUL2,SOS1,PIK3CB,ATM
Cyclins and Cell Cycle Regulation	2.35E00	2.05E-01	0.535	CDKN2A,CCNE2,CDK7,CDK6,E2F3,SKP2,CCNA2,PPP2R3A,HDAC11,PPM1L,PPP2R5C,ATR,PPP2R5E,PPP2R1B,E2F2,ATM
Factors Promoting Cardiogenesis in Vertebrates	2.34E00	1.96E-01		SMAD2,CCNE2,TCF4,TGFBR1,CDC6,LRP6,BMPR2,APC,ATF2,FZD4,PRKCI,BMPR1A,MAP3K7,FZD6,BMP7,DKK1,PRKD3,ACVR2A
CD27 Signaling in Lymphocytes	2.31E00	2.31E-01		MAP2K4,MAP2K6,CASP3,MAP3K13,APAF1,MAP3K7,MAPK9,TRAF5,CHUK,MAP3K5,MAP3K4,MAP3K2
CNTF Signaling	2.31E00	2.31E-01	-3.464	IL6ST,RPS6KB1,PIK3CA,NRAS,PTPN11,PIK3C2A,SOS1,RPS6KA3,KRAS,PIK3CB,STAT1,ATM
RAN Signaling	2.31E00	3.53E-01		KPNB1,KPNA3,KPNA4,RANBP2,CSE1L,XPO1
Superpathway of Geranylgeranyldiphosphate Biosynthesis I (via Mevalonate)	2.31E00	3.53E-01		ACAT2,IDI1,ACAT1,HMGCR,HMGCS1,GGPS1
JAK/Stat Signaling	2.3E00	2.08E-01	-1.807	PIK3CA,NRAS,PIAS2,PTPN11,PIK3C2A,SOS1,PIAS1,SOS2,GNAQ,PIK3CB,SOCS4,KRAS,STAT1,SOCS5,ATM
Thrombin Signaling	2.26E00	1.62E-01	-4.747	PIK3CA,CAMK1D,KRAS,ROCK2,PTK2,CAMK2D,PPP1R12B,PPP1R12A,RHOT1,SOS1,CREB1,RHOU,PLCB1,ARHGEF3,GNA13,PRKD3,GNG12,ATM,RPS6KB1,ARHGEF12,NRAS,PIK3C2A,GNAQ,ROCK1,GNAI3,PLCB4,RHOQ,PRKCI,RND3,ADCY1,PIK3CB
PI3K/AKT Signaling	2.24E00	1.79E-01	-0.655	TSC1,RPS6KB1,PIK3CA,NRAS,SOS2,ITGA2,MDM2,KRAS,MAP3K5,EIF4E,SYNJ1,GAB1,INPP5F,LIMS1,PPP2R3A,PPM1L,SOS1,PPP2R5C,PIK3CB,CHUK,PPP2R5E,PPP2R1B
ErbB4 Signaling	2.21E00	2.17E-01	-3.464	PIK3CA,ADAM17,PRKCI,NRAS,PIK3C2A,YAP1,ERBB4,SOS1,SOS2,PIK3CB,KRAS,PRKD3,ATM
FLT3 Signaling in Hematopoietic Progenitor Cells	2.19E00	2.03E-01		RPS6KB1,PIK3CA,NRAS,PIK3C2A,SOS2,RPS6KA3,KRAS,EIF4E,ATF2,PTPN11,CREB1,SOS1,PIK3CB,STAT1,ATM
TNFR2 Signaling	2.18E00	2.76E-01	0.000	MAP2K4,TANK,NAIP,TNFAIP3,TBK1,CHUK,XIAP,BIRC2
Cell Cycle Regulation by BTG Family Proteins	2.17E00	2.57E-01		CCNE2,CNOT7,PPP2R3A,PPM1L,PPP2R5C,PPP2R5E,E2F3,PPP2R1B,E2F2
Cholesterol Biosynthesis I	2.17E00	3.85E-01		SQLE,MSMO1,SC5D,CYP51A1,LBR
Mevalonate Pathway I	2.17E00	3.85E-01		ACAT2,IDI1,ACAT1,HMGCR,HMGCS1
Cholesterol Biosynthesis II (via 24,25-dihydrolanosterol)	2.17E00	3.85E-01		SQLE,MSMO1,SC5D,CYP51A1,LBR
Cholesterol Biosynthesis III (via Desmosterol)	2.17E00	3.85E-01		SQLE,MSMO1,SC5D,CYP51A1,LBR
Signaling by Rho Family GTPases	2.15E00	1.54E-01	-4.747	MAP2K4,PIK3CA,DIAPH3,PIKFYVE,IQGAP1,CDH11,CLIP1,ROCK2,PTK2,PPP1R12B,PPP1R12A,RHOT1,CIT,RHOU,CDC42EP1,ARHGEF3,GNA13,CDH13,GNG12,ATM,ACTR2,NEDD4,ARHGEF12,PIK3C2A,ITGA2,RDX,GNAQ,MAPK9,WASF1,PLD1,ROCK1,GNAI3,PRKCI,RHOQ,RND3,PIK3CB
Role of NFAT in Cardiac Hypertrophy	2.14E00	1.62E-01		IL6ST,MAP2K6,MAP2K4,PIK3CA,TGFBR1,CAMK1D,SOS2,KRAS,CAMK2D,IGF1,HDAC11,SOS1,MAP3K7,PLCB1,PRKD3,GNG12,PPP3CA,ATM,NRAS,PIK3C2A,GNAQ,PRKAR2A,MEF2A,MAPK9,GNAI3,PLCB4,PRKCI,ADCY1,PIK3CB
Rac Signaling	2.11E00	1.83E-01	-4.243	MAP2K4,ACTR2,RPS6KB1,PIK3CA,NRAS,PIK3C2A,ITGA2,PIKFYVE,WASF1,KRAS,IQGAP1,PLD1,PTK2,PRKCI,PIK3CB,ELK4,ATM,IQGAP3,NCKAP1
Melanoma Signaling	2.11E00	2.38E-01		CDKN2A,BRAF,PIK3CA,NRAS,PIK3C2A,MITF,MDM2,KRAS,PIK3CB,ATM
Production of Nitric Oxide and Reactive Oxygen Species in Macrophages	2.11E00	1.61E-01	-2.117	MAP2K4,RAP1B,PIK3CA,MAP3K4,MAP3K5,PPP1CC,PPP1R12A,RHOT1,PPM1L,RHOU,MAP3K7,PPP2R5C,SERPINA1,CHUK,STAT1,PRKD3,ATM,MAP3K2,PIK3C2A,MAP3K13,MAPK9,RAP1A,PRKCI,RHOQ,RND3,PPP2R3A,PIK3CB,PPP2R5E,PPP2R1B
IGF-1 Signaling	2.1E00	1.86E-01	-2.357	RPS6KB1,NEDD4,PIK3CA,NRAS,PIK3C2A,SOS2,PRKAR2A,SOCS4,KRAS,PTK2,PRKCI,IGF1,PTPN11,SOS1,PIK3CB,SOCS5,RASA1,ATM
NF-κB Signaling	2.08E00	1.62E-01	-4.811	MAP2K6,AZI2,PIK3CA,TGFBR1,TAB2,TLR8,BMPR2,TNFAIP3,KRAS,TANK,BRAF,BMPR1A,FGFR4,MAP3K7,TLR7,CHUK,TRAF5,ATM,NRAS,PIK3C2A,TBK1,MALT1,IL1R1,TAB3,GHR,PIK3CB,EIF2AK2,IRAK4
D-myo-inositol (1,4,5,6)-Tetrakisphosphate Biosynthesis	2.08E00	1.73E-01		PTPN2,PTPN13,PPTC7,PAWR,STYX,PTPLB,PTPN12,NUDT15,SACM1L,PPP1CC,IPMK,PTPN11,SYNJ1,PPP1R12A,PPP2R3A,MTMR2,MTMR7,PPP2R5E,NUDT4,RNGTT,RASA1,PPP3CA
D-myo-inositol (3,4,5,6)-tetrakisphosphate Biosynthesis	2.08E00	1.73E-01		PTPN2,PTPN13,PPTC7,PAWR,STYX,PTPLB,PTPN12,NUDT15,SACM1L,PPP1CC,IPMK,PTPN11,SYNJ1,PPP1R12A,PPP2R3A,MTMR2,MTMR7,PPP2R5E,NUDT4,RNGTT,RASA1,PPP3CA
HER-2 Signaling in Breast Cancer	2.08E00	1.97E-01		TSC1,PIK3CA,CCNE2,NRAS,PIK3C2A,SOS2,CDK6,MDM2,KRAS,MAP3K5,PRKCI,SOS1,PIK3CB,PRKD3,ATM
D-myo-inositol-5-phosphate Metabolism	2.05E00	1.68E-01		PTPN2,PTPN13,PPTC7,PAWR,STYX,PTPLB,PTPN12,NUDT15,PLCH1,SACM1L,PPP1CC,PLCB4,PTPN11,SYNJ1,PPP1R12A,PPP2R3A,PLCB1,MTMR2,MTMR7,PPP2R5E,NUDT4,RNGTT,RASA1,PPP3CA
PDGF Signaling	2.02E00	1.95E-01	-3.357	MAP2K4,PIK3CA,NRAS,INPP5F,SYNJ1,PIK3C2A,SOS1,SOS2,PIK3CB,KRAS,CRK,EIF2AK2,STAT1,RASA1,ATM
CXCR4 Signaling	2E00	1.64E-01	-4.796	MAP2K4,PIK3CA,NRAS,PIK3C2A,GNAQ,MAPK9,CRK,KRAS,ROCK1,PTK2,ROCK2,GNAI3,PLCB4,RHOQ,PRKCI,RND3,RHOT1,ADCY1,RHOU,PLCB1,PIK3CB,GNA13,PRKD3,GNG12,ATM
Death Receptor Signaling	1.99E00	1.85E-01	-2.668	MAP2K4,NAIP,CASP3,PARP2,APAF1,TNFSF10,PARP8,TBK1,TNKS2,MAP3K5,PARP9,XIAP,ROCK1,TANK,CHUK,BIRC2,PARP14
FGF Signaling	1.98E00	1.88E-01	-4.000	MAP2K6,PIK3CA,PIK3C2A,SOS2,CRK,MAP3K5,ATF2,MET,GAB1,PTPN11,FGFR4,SOS1,CREB1,PIK3CB,FRS2,ATM
Glioma Invasiveness Signaling	1.98E00	2.11E-01	-3.464	PTK2,PIK3CA,NRAS,RHOQ,RND3,PIK3C2A,RHOT1,HMMR,RHOU,KRAS,PIK3CB,ATM
Cell Cycle: G1/S Checkpoint Regulation	1.97E00	2.03E-01	-0.577	CDKN2A,CCNE2,RBL2,PAK1IP1,CDK6,MDM2,RBL1,E2F3,SKP2,HDAC11,ATR,E2F2,ATM
CD40 Signaling	1.92E00	2E-01	-2.887	TANK,MAP2K6,MAP2K4,PIK3CA,PIK3C2A,ATF1,MAP3K7,MAPK9,TNFAIP3,PIK3CB,CHUK,TRAF5,ATM
TGF-β Signaling	1.89E00	1.84E-01	-2.309	MAP2K4,MAP2K6,SMAD2,NRAS,TGFBR1,SOS2,BMPR2,MAPK9,KRAS,INHBB,BMPR1A,SOS1,MAP3K7,SMURF2,BMP7,ACVR2A
ERK/MAPK Signaling	1.88E00	1.55E-01	-1.671	RAP1B,PIK3CA,SOS2,KRAS,CRK,EIF4E,PTK2,BRAF,PPP1CC,PPP1R12A,CREB1,PPM1L,SOS1,PPP2R5C,STAT1,ATM,NRAS,PIK3C2A,ATF1,VRK2,ITGA2,PRKAR2A,RAP1A,ATF2,PRKCI,PPP2R3A,PIK3CB,PPP2R5E,PPP2R1B
Type II Diabetes Mellitus Signaling	1.88E00	1.71E-01		MAP2K4,PIK3CA,ACSL3,PIK3C2A,CD36,MAPK9,SOCS4,MAP3K5,PRKCI,MAP3K7,SLC27A6,PRKAA1,ACSL4,PIK3CB,CHUK,ADIPOR2,SOCS5,PRKD3,ACSL1,ATM
Gα12/13 Signaling	1.88E00	1.71E-01	-3.130	MAP2K4,PIK3CA,NRAS,PIK3C2A,MEF2A,MAPK9,KRAS,MAP3K5,CDH11,TEC,ROCK2,PTK2,ROCK1,LPAR6,PIK3CB,CHUK,GNA13,CDH13,RASA1,ATM
Telomere Extension by Telomerase	1.88E00	3.33E-01		HNRNPA2B1,TNKS2,MRE11A,RAD50,NBN
Colorectal Cancer Metastasis Signaling	1.87E00	1.48E-01	-3.528	MAP2K4,IL6ST,SIAH1,TCF4,PIK3CA,TGFBR1,MSH3,MMP16,LRP6,SOS2,TLR8,KRAS,BRAF,APPL1,RHOT1,SOS1,RHOU,TLR7,STAT1,GNG12,ATM,SMAD2,NRAS,CASP3,PIK3C2A,PRKAR2A,MAPK9,APC,RHOQ,FZD4,MSH2,RND3,ADCY1,FZD6,PIK3CB
Angiopoietin Signaling	1.86E00	1.97E-01	-1.414	PTK2,PIK3CA,GRB14,NRAS,PTPN11,PIK3C2A,SOS1,PIK3CB,KRAS,CRK,CHUK,RASA1,ATM
PKCθ Signaling in T Lymphocytes	1.84E00	1.69E-01	-4.359	MAP2K4,PIK3CA,NRAS,PIK3C2A,MAP3K13,SOS2,KRAS,MAP3K4,MALT1,MAP3K5,POU2F1,CAMK2D,NFAT5,SOS1,MAP3K7,PIK3CB,CHUK,PPP3CA,MAP3K2,ATM
AMPK Signaling	1.82E00	1.64E-01	-0.229	CAB39,TSC1,RPS6KB1,PIK3CA,ACACB,PIK3C2A,AK3,PRKAR2A,PFKFB2,KAT2B,PPP2R3A,PPM1B,PPM1L,PRKAA1,PIK3CB,PPP2R5C,AK4,PPM1A,PPP2R5E,HMGCR,PPP2R1B,ATM
UVB-Induced MAPK Signaling	1.81E00	2.08E-01	-3.317	MAP2K4,RPS6KB1,PIK3CA,PRKCI,PIK3C2A,RPS6KA3,MAPK9,PIK3CB,PRKD3,EIF4E,ATM
Glycerol Degradation I	1.79E00	5E-01		GK5,GK,GPD2
Zymosterol Biosynthesis	1.79E00	5E-01		MSMO1,CYP51A1,LBR
IL-8 Signaling	1.76E00	1.53E-01	-5.099	MAP2K4,NAPEPLD,PIK3CA,KRAS,IQGAP1,ROCK2,RAB11FIP2,PTK2,BRAF,RHOT1,RHOU,CHUK,GNA13,PRKD3,GNG12,ATM,RPS6KB1,NRAS,PIK3C2A,MAPK9,PLD1,ROCK1,GNAI3,RHOQ,PRKCI,RND3,PIK3CB,IRAK4
Amyotrophic Lateral Sclerosis Signaling	1.73E00	1.73E-01		NAIP,PIK3CA,PIK3C2A,CASP3,GRIK3,APAF1,ALS2,XIAP,RAB5A,IGF1,PIK3CB,CAPN9,CAPN7,RNF19A,PPP3CA,BIRC2,ATM
Pyrimidine Deoxyribonucleotides De Novo Biosynthesis I	1.72E00	2.73E-01		CMPK2,RRM2B,RRM2,AK4,CMPK1,RRM1
BMP signaling pathway	1.72E00	1.84E-01		MAP2K4,NRAS,PRKAR2A,BMPR2,MAPK9,GREM1,KRAS,XIAP,ATF2,BMPR1A,CREB1,SOS1,MAP3K7,BMP7
FcγRIIB Signaling in B Lymphocytes	1.72E00	2.2E-01	-3.000	MAP2K4,PIK3CA,NRAS,PIK3C2A,SOS1,MAPK9,KRAS,PIK3CB,ATM
Pancreatic Adenocarcinoma Signaling	1.71E00	1.7E-01	-2.887	MAP2K4,CDKN2A,SMAD2,NAPEPLD,PIK3CA,TGFBR1,PIK3C2A,MAPK9,MDM2,KRAS,E2F3,PLD1,RAD51,BRCA2,PIK3CB,STAT1,E2F2,ATM
Growth Hormone Signaling	1.71E00	1.88E-01	-2.309	RPS6KB1,PIK3CA,GHR,PRKCI,IGF1,PIK3C2A,RPS6KA3,PIK3CB,SOCS4,STAT1,SOCS5,PRKD3,ATM
GM-CSF Signaling	1.7E00	1.94E-01	-3.162	PIK3CA,NRAS,CAMK2D,PTPN11,PIK3C2A,SOS2,SOS1,KRAS,PIK3CB,STAT1,PPP3CA,ATM
Thrombopoietin Signaling	1.7E00	2E-01	-3.317	PIK3CA,PRKCI,NRAS,PTPN11,PIK3C2A,SOS1,KRAS,PIK3CB,STAT1,PRKD3,ATM
CDK5 Signaling	1.69E00	1.72E-01	-1.000	NRAS,MAPK4,ITGA2,PRKAR2A,MAPK6,MAPK9,KRAS,PPP1CC,PPP1R12A,DRD1,PPP2R3A,ADCY1,PPM1L,LAMB1,PPP2R5C,PPP2R5E,PPP2R1B
Acute Myeloid Leukemia Signaling	1.67E00	1.82E-01	-3.742	MAP2K4,MAP2K6,RPS6KB1,PIK3CA,TCF4,NRAS,PIK3C2A,SOS2,KRAS,BRAF,KITLG,SOS1,PIK3CB,ATM
γ-linolenate Biosynthesis II (Animals)	1.64E00	2.94E-01		ACSL3,SLC27A6,ACSL4,ACSL1,FADS1
mTOR Signaling	1.62E00	1.49E-01	0.707	TSC1,NAPEPLD,PIK3CA,RPS6KA3,KRAS,HIF1A,RICTOR,EIF4E,RHOT1,RPS9,PPM1L,PRKAA1,RHOU,PPP2R5C,RPS5,PRKD3,ATM,RPS6KB1,NRAS,PIK3C2A,PLD1,PRKCI,RHOQ,RND3,PPP2R3A,PIK3CB,PPP2R5E,PPP2R1B
Adipogenesis pathway	1.62E00	1.61E-01		CDKN2A,RPS6KB1,ARNTL,CDK7,FBXW7,SENP2,HIF1A,NR1D2,FZD4,LPIN1,EZH2,HDAC11,FGFR4,CLOCK,FZD6,GTF2H1,KLF3,BMP7,RPS6KC1,GTF2H3
ErbB Signaling	1.61E00	1.74E-01		MAP2K4,MAP2K6,RPS6KB1,PIK3CA,NRAS,PIK3C2A,SOS2,MAPK9,KRAS,PRKCI,ERBB4,SOS1,PIK3CB,PRKD3,ATM
Huntington's Disease Signaling	1.6E00	1.43E-01		MAP2K4,PIK3CA,REST,SOS2,NAPG,IGF1,HDAC11,SOS1,CREB1,TCERG1,PLCB1,NCOR1,RASA1,PRKD3,GNG12,ATM,PIK3C2A,CASP3,RCOR3,GNAQ,APAF1,MAPK9,SNAP25,ZDHHC17,ATF2,PLCB4,PRKCI,PSME4,STX16,PIK3CB,CAPN9,CAPN7,DNM1L
Renin-Angiotensin Signaling	1.6E00	1.65E-01	-3.300	MAP2K4,PIK3CA,NRAS,PIK3C2A,SOS2,GNAQ,PRKAR2A,MAPK9,KRAS,ATF2,PTK2,PRKCI,SOS1,ADCY1,PIK3CB,STAT1,PRKD3,ATM
Activation of IRF by Cytosolic Pattern Recognition Receptors	1.6E00	1.88E-01	-2.887	MAP2K4,TANK,IFIH1,DDX58,SIKE1,MAPK9,TBK1,CHUK,STAT1,IFIT2,IFNAR1,ATF2
Acetyl-CoA Biosynthesis I (Pyruvate Dehydrogenase Complex)	1.58E00	4.29E-01		DLAT,DLD,DBT
Role of p14/p19ARF in Tumor Suppression	1.57E00	2.33E-01	1.890	CDKN2A,PIK3CA,PIK3C2A,TTF1,MDM2,PIK3CB,ATM
FAK Signaling	1.56E00	1.72E-01		PIK3CA,NRAS,PIK3C2A,ASAP1,HMMR,SOS2,ITGA2,CRK,KRAS,PTK2,SOS1,PIK3CB,CAPN9,CAPN7,ATM
PTEN Signaling	1.56E00	1.61E-01	2.982	RPS6KB1,PIK3CA,TGFBR1,NRAS,CASP3,SOS2,ITGA2,BMPR2,KRAS,PTK2,GHR,SYNJ1,INPP5F,BMPR1A,FGFR4,SOS1,PIK3CB,CHUK,MAGI3
Insulin Receptor Signaling	1.55E00	1.57E-01		TSC1,RPS6KB1,PIK3CA,NRAS,PIK3C2A,SOS2,PRKAR2A,CRK,KRAS,EIF4E,PPP1CC,PRKCI,RHOQ,PTPN11,SYNJ1,INPP5F,GAB1,PPP1R12A,SOS1,PIK3CB,ATM
Estrogen-mediated S-phase Entry	1.54E00	2.5E-01	-1.342	CCNA2,CCNE2,RBL1,E2F3,E2F2,SKP2
Estrogen Receptor Signaling	1.52E00	1.57E-01		MED13,MED12L,MED23,NRAS,GTF2F2,MED1,CDK7,SOS2,KRAS,GTF2A1,NCOA3,KAT2B,CDK8,NCOA2,TAF5,SOS1,GTF2H1,NCOR1,TAF2,GTF2H3
Regulation of the Epithelial-Mesenchymal Transition Pathway	1.51E00	1.47E-01		MAP2K6,MAP2K4,TCF4,ADAM17,PIK3CA,ID2,TGFBR1,SOS2,KRAS,HIF1A,BRAF,FGFR4,SOS1,FRS2,ATM,SMAD2,NRAS,PIK3C2A,APC,MET,FZD4,PTPN11,GAB1,ZEB2,FZD6,RBPJ,PIK3CB
3-phosphoinositide Degradation	1.49E00	1.53E-01		PTPN2,PTPN13,PPTC7,PAWR,STYX,PTPLB,PTPN12,NUDT15,SACM1L,PPP1CC,PTPN11,SYNJ1,PPP1R12A,INPP5F,PPP2R3A,MTMR7,MTMR2,PPP2R5E,NUDT4,RNGTT,RASA1,PPP3CA
Integrin Signaling	1.47E00	1.44E-01	-4.707	MAP2K4,RAP1B,RAP2A,PIK3CA,SOS2,KRAS,CRK,PTK2,BRAF,PPP1R12B,PPP1R12A,RHOT1,SOS1,RHOU,ATM,ACTR2,NRAS,PIK3C2A,ASAP1,ITGA2,RAP1A,ARHGAP5,ROCK1,RHOQ,RND3,LIMS1,CAPN9,PIK3CB,CAPN7
Dopamine-DARPP32 Feedback in cAMP Signaling	1.47E00	1.49E-01	-2.357	KCNJ8,ATF1,CSNK1G3,GNAQ,PRKAR2A,PAWR,PRKG2,ATF2,GNAI3,PPP1CC,PLCB4,PRKCI,DRD1,PPP1R12A,PPP2R3A,PPM1L,CREB1,ADCY1,PLCB1,PPP2R5C,PPP2R5E,PRKD3,PPP2R1B,PPP3CA
Prostate Cancer Signaling	1.46E00	1.71E-01		PIK3CA,CCNE2,NRAS,PIK3C2A,SOS2,MDM2,KRAS,ATF2,CREB1,SOS1,NKX3-1,PIK3CB,CHUK,ATM
Fatty Acid Activation	1.45E00	3.08E-01		ACSL3,SLC27A6,ACSL4,ACSL1
GADD45 Signaling	1.44E00	2.63E-01		CCNE2,ATR,MAP3K4,BRCA1,ATM
DNA damage-induced 14-3-3σ Signaling	1.44E00	2.63E-01		CCNE2,RAD17,ATR,BRCA1,ATM
Regulation of eIF4 and p70S6K Signaling	1.43E00	1.51E-01	-1.291	RPS6KB1,PIK3CA,NRAS,PIK3C2A,SOS2,ITGA2,KRAS,EIF2S1,EIF4E,EIF2S2,PPP2R3A,PPM1L,AGO3,SOS1,RPS9,PPP2R5C,PIK3CB,PPP2R5E,RPS5,PPP2R1B,AGO4,ATM
Epithelial Adherens Junction Signaling	1.43E00	1.51E-01		RAP1B,ACTR2,TCF4,TGFBR1,NRAS,LMO7,PVRL3,BMPR2,WASF1,CRK,KRAS,IQGAP1,RAP1A,CLIP1,APC,MET,YES1,AGGF1,FER,SSX2IP,CLINT1,ACVR2A
Macropinocytosis Signaling	1.41E00	1.76E-01	-3.162	MET,PIK3CA,RAB5A,PRKCI,NRAS,ABI1,PIK3C2A,USP6NL,KRAS,PIK3CB,PRKD3,ATM
VEGF Signaling	1.41E00	1.65E-01	-3.051	PIK3CA,NRAS,PIK3C2A,SOS2,KRAS,HIF1A,EIF2S1,ROCK2,PTK2,ROCK1,EIF2S2,PTPN11,SOS1,PIK3CB,ATM
Antiproliferative Role of TOB in T Cell Signaling	1.38E00	2.31E-01		SMAD2,CCNA2,CCNE2,TGFBR1,TWSG1,SKP2
Cardiomyocyte Differentiation via BMP Receptors	1.35E00	2.5E-01	-2.000	BMPR1A,MAP3K7,BMPR2,BMP7,ATF2
Isoleucine Degradation I	1.34E00	2.86E-01		ACAT2,ACAT1,DLD,ACADSB
Fc Epsilon RI Signaling	1.33E00	1.56E-01	-3.153	MAP2K4,MAP2K6,PIK3CA,NRAS,PIK3C2A,SOS2,MAPK9,KRAS,PRKCI,SYNJ1,GAB1,INPP5F,PTPN11,SOS1,PIK3CB,PRKD3,ATM
Sphingosine-1-phosphate Signaling	1.33E00	1.56E-01	-3.873	ASAH2B,PIK3CA,PIK3C2A,CASP3,GNAQ,PTK2,GNAI3,PLCB4,RHOQ,RND3,RHOT1,ADCY1,RHOU,PLCB1,PIK3CB,GNA13,ATM
Ephrin A Signaling	1.31E00	1.88E-01		ROCK2,PTK2,ROCK1,PIK3CA,PTPN11,PIK3C2A,ADAM10,PIK3CB,ATM
Mechanisms of Viral Exit from Host Cells	1.3E00	1.95E-01		NEDD4,PRKCI,VPS36,CHMP4C,SH3GLB1,XPO1,PRKD3,LMNB1
TWEAK Signaling	1.3E00	2.06E-01	0.378	NAIP,CASP3,APAF1,CHUK,BAG4,XIAP,BIRC2
Small Cell Lung Cancer Signaling	1.29E00	1.69E-01		PTK2,PIK3CA,CCNE2,PIK3C2A,APAF1,CDK6,PIK3CB,TRAF5,CHUK,SKP2,ATM,BIRC2
PEDF Signaling	1.29E00	1.69E-01	-1.732	ROCK2,ROCK1,PIK3CA,TCF4,SOD2,NRAS,PIK3C2A,KRAS,PIK3CB,CHUK,ATM,TCF12
Chemokine Signaling	1.29E00	1.69E-01	-2.309	ROCK2,PTK2,GNAI3,PLCB4,NRAS,CAMK2D,PPP1R12B,CAMK1D,PPP1R12A,GNAQ,PLCB1,KRAS
EGF Signaling	1.28E00	1.79E-01	-2.530	MAP2K4,RPS6KB1,PIK3CA,PIK3C2A,SOS2,SOS1,PIK3CB,STAT1,RASA1,ATM
Role of Osteoblasts, Osteoclasts and Chondrocytes in Rheumatoid Arthritis	1.28E00	1.37E-01		MAP2K6,MAP2K4,TCF4,ADAM17,PIK3CA,TAB2,LRP6,BMPR2,MAP3K5,NFAT5,IGF1,BMPR1A,MAP3K7,CHUK,TRAF5,PPP3CA,ATM,NAIP,PIK3C2A,ITGA2,MAPK9,IL1R1,XIAP,APC,FZD4,FZD6,BMP7,PIK3CB,DKK1,BIRC2
2-ketoglutarate Dehydrogenase Complex	1.27E00	5E-01		DHTKD1,DLD
Branched-chain α-keto acid Dehydrogenase Complex	1.27E00	5E-01		DLD,DBT
P2Y Purigenic Receptor Signaling Pathway	1.27E00	1.51E-01	-3.153	PIK3CA,NRAS,PIK3C2A,GNAQ,PRKAR2A,KRAS,ATF2,GNAI3,PLCB4,PRKCI,P2RY6,CREB1,ADCY1,PLCB1,PIK3CB,PRKD3,GNG12,ATM
Role of NANOG in Mammalian Embryonic Stem Cell Pluripotency	1.27E00	1.53E-01	-3.162	IL6ST,PIK3CA,NRAS,PIK3C2A,SOS2,BMPR2,KRAS,APC,FZD4,RIF1,GAB1,BMPR1A,SOS1,FZD6,BMP7,PIK3CB,ATM
Ketolysis	1.26E00	3.33E-01		ACAT2,ACAT1,OXCT1
TNFR1 Signaling	1.26E00	1.84E-01	0.000	MAP2K4,TANK,NAIP,CASP3,APAF1,TNFAIP3,CHUK,XIAP,BIRC2
UVC-Induced MAPK Signaling	1.25E00	1.9E-01	-2.828	MAP2K4,BRAF,PRKCI,NRAS,MAPK9,KRAS,ATR,PRKD3
CDP-diacylglycerol Biosynthesis I	1.24E00	2.67E-01		GPAM,AGPAT5,LCLAT1,CDS1
Non-Small Cell Lung Cancer Signaling	1.22E00	1.69E-01	-2.333	CDKN2A,STK4,PIK3CA,NRAS,PIK3C2A,SOS2,SOS1,CDK6,KRAS,PIK3CB,ATM
Phospholipase C Signaling	1.22E00	1.34E-01	-3.962	RAP1B,NAPEPLD,SOS2,RPS6KA3,KRAS,NFAT5,PPP1R12B,PPP1R12A,RHOT1,HDAC11,SOS1,CREB1,RHOU,PLCB1,ARHGEF3,GNA13,PRKD3,GNG12,PPP3CA,ARHGEF12,NRAS,ITGA2,GNAQ,MEF2A,RAP1A,PLD1,ATF2,PLCB4,RHOQ,PRKCI,RND3,ADCY1
STAT3 Pathway	1.21E00	1.64E-01		MAP2K4,GHR,NRAS,TGFBR1,PTPN2,BMPR1A,FGFR4,BMPR2,MAPK9,KRAS,SOCS4,SOCS5
Endothelin-1 Signaling	1.21E00	1.4E-01	-4.491	NAPEPLD,PIK3CA,NRAS,PIK3C2A,CASP3,MAPK4,GNAQ,MAPK6,MAPK9,KRAS,PLD1,BRAF,GNAI3,PLCB4,PRKCI,GAB1,SOS1,ADCY1,PLCB1,EDNRA,PIK3CB,GNA13,PRKD3,ATM
T Cell Receptor Signaling	1.2E00	1.55E-01		TEC,MAP2K4,PIK3CA,NFAT5,NRAS,PIK3C2A,SOS1,SOS2,PIK3CB,KRAS,CHUK,MALT1,RASA1,PPP3CA,ATM
PAK Signaling	1.2E00	1.57E-01	-3.051	MAP2K4,PIK3CA,NRAS,PIK3C2A,CASP3,PAK1IP1,SOS2,ITGA2,MAPK9,KRAS,PTK2,SOS1,PIK3CB,ATM
Apoptosis Signaling	1.2E00	1.57E-01	0.535	MAP2K4,NAIP,NRAS,CASP3,BIRC6,APAF1,KRAS,MAP3K5,XIAP,ROCK1,CAPN9,CAPN7,CHUK,BIRC2
NRF2-mediated Oxidative Stress Response	1.2E00	1.39E-01	-2.840	MAP2K4,MAP2K6,PIK3CA,USP14,NRAS,PIK3C2A,DNAJC9,MAF,MAPK9,DNAJC13,GCLC,KRAS,DNAJC10,MAP3K5,BACH1,CUL3,DNAJC21,PRKCI,SOD2,MAP3K7,PIK3CB,AOX1,NFE2L2,PRKD3,ATM
Gap Junction Signaling	1.19E00	1.42E-01		PIK3CA,NRAS,PIK3C2A,CSNK1G3,SOS2,GNAQ,PRKAR2A,KRAS,PRKG2,GNAI3,PLCB4,PRKCI,SP3,DRD1,SOS1,ADCY1,PLCB1,PIK3CB,PRKD3,PPP3CA,MAP3K2,ATM
Ovarian Cancer Signaling	1.17E00	1.45E-01		CDKN2A,RPS6KB1,PIK3CA,TCF4,NRAS,PIK3C2A,PRKAR2A,KRAS,APC,BRAF,RAD51,FZD4,MSH2,FZD6,BRCA2,EDNRA,PIK3CB,BRCA1,ATM
RhoGDI Signaling	1.16E00	1.39E-01	3.441	ACTR2,ARHGEF12,ITGA2,GNAQ,RDX,PIKFYVE,WASF1,GRIP1,CDH11,ROCK2,ROCK1,ARHGAP5,GNAI3,RHOQ,PPP1R12B,RND3,PPP1R12A,RHOT1,RHOU,ARHGAP12,ARHGEF3,GNA13,CDH13,GNG12
Erythropoietin Signaling	1.14E00	1.64E-01		RPS6KB1,PIK3CA,PRKCI,NRAS,PIK3C2A,SOS2,SOS1,KRAS,PIK3CB,PRKD3,ATM
Ketogenesis	1.14E00	3E-01		ACAT2,ACAT1,HMGCS1
Glycogen Degradation II	1.14E00	3E-01		PGM3,PYGL,PGM2
Ephrin Receptor Signaling	1.14E00	1.38E-01		RAP1B,ACTR2,NRAS,PTPN13,SOS2,ITGA2,GNAQ,CRK,KRAS,RAP1A,ATF2,ROCK1,PTK2,ROCK2,GNAI3,EFNB2,ABI1,PTPN11,CREB1,SOS1,ADAM10,GNA13,RASA1,GNG12
Actin Cytoskeleton Signaling	1.14E00	1.34E-01		PIK3CA,DIAPH3,SOS2,PIKFYVE,CRK,KRAS,IQGAP1,ROCK2,PTK2,DIAPH2,PPP1R12B,PPP1R12A,SOS1,GNA13,GNG12,ATM,IQGAP3,NCKAP1,ACTR2,ARHGEF12,NRAS,PIK3C2A,ITGA2,RDX,WASF1,APC,ROCK1,TIAM2,PIK3CB
IL-1 Signaling	1.14E00	1.54E-01	-3.051	MAP2K4,MAP2K6,TAB2,PRKAR2A,GNAQ,MAPK9,IL1R1,GNAI3,ADCY1,MAP3K7,CHUK,GNA13,GNG12,IRAK4
Glucocorticoid Receptor Signaling	1.13E00	1.3E-01		MAP2K4,PIK3CA,TGFBR1,GTF2F2,SOS2,KRAS,GTF2A1,NFAT5,KAT2B,NCOA2,SUMO1,ANXA1,CREB1,SOS1,MAP3K7,PRKAA1,NCOR1,CHUK,STAT1,TAF2,PPP3CA,GTF2H3,ATM,SMAD2,NRAS,PIK3C2A,MED1,CDK7,MAPK9,NCOA3,POU2F1,TAF5,GTF2H1,PIK3CB
IL-6 Signaling	1.12E00	1.47E-01	-4.123	IL6ST,MAP2K4,MAP2K6,PIK3CA,NRAS,PIK3C2A,SOS2,MAPK9,KRAS,IL1R1,PTPN11,CYP19A1,SOS1,MAP3K7,PIK3CB,CHUK,ATM
Tec Kinase Signaling	1.12E00	1.39E-01	-4.123	MAP2K4,PIK3CA,PIK3C2A,ITGA2,GNAQ,TNFSF10,MAPK9,PTK2,TEC,GNAI3,YES1,PRKCI,RHOQ,RND3,RHOT1,RHOU,PIK3CB,GNA13,STAT1,PRKD3,GNG12,ATM
IL-4 Signaling	1.1E00	1.58E-01		RPS6KB1,PIK3CA,NFAT5,NRAS,SYNJ1,INPP5F,PIK3C2A,SOS2,SOS1,KRAS,PIK3CB,ATM
Semaphorin Signaling in Neurons	1.08E00	1.7E-01		ROCK2,PTK2,ROCK1,MET,ARHGEF12,RHOQ,RND3,RHOT1,RHOU
IL-2 Signaling	1.08E00	1.7E-01	-3.000	PIK3CA,NRAS,PTPN11,PIK3C2A,SOS2,SOS1,KRAS,PIK3CB,ATM
Ceramide Biosynthesis	1.08E00	4E-01		SPTLC2,DEGS2
2-oxobutanoate Degradation I	1.08E00	4E-01		DLD,MUT
Trans, trans-farnesyl Diphosphate Biosynthesis	1.08E00	4E-01		IDI1,GGPS1
Acetate Conversion to Acetyl-CoA	1.08E00	4E-01		ACSL3,ACSL1
Phosphatidylglycerol Biosynthesis II (Non-plastidic)	1.07E00	2.35E-01		GPAM,AGPAT5,LCLAT1,CDS1
Mitochondrial L-carnitine Shuttle Pathway	1.07E00	2.35E-01		ACSL3,SLC27A6,ACSL4,ACSL1
ILK Signaling	1.07E00	1.34E-01	-2.294	MAP2K4,MAP2K6,PIK3CA,PIK3C2A,CASP3,FERMT2,MAPK9,HIF1A,RICTOR,ATF2,PTK2,RHOQ,RND3,PPP1R12A,PPP2R3A,LIMS1,RHOT1,CREB1,PPM1L,RHOU,PIK3CB,PPP2R5C,PPP2R5E,PPP2R1B,ATM
Relaxin Signaling	1.06E00	1.41E-01		RAP1B,PIK3CA,PIK3C2A,GNAQ,PRKAR2A,PDE4B,RAP1A,PDE1C,BRAF,PDE8A,GNAI3,CREB1,ADCY1,PDE5A,PIK3CB,GNA13,PDE11A,GNG12,ATM
Role of Oct4 in Mammalian Embryonic Stem Cell Pluripotency	1.06E00	1.74E-01		FAM208A,AQR,REST,PHC3,MEF2A,SH3GLB1,BRCA1,IGF2BP1
Sertoli Cell-Sertoli Cell Junction Signaling	1.05E00	1.35E-01		MAP2K4,DLG1,NRAS,MAP3K13,PVRL3,ITGA2,JAM2,PRKAR2A,MAPK9,KRAS,MAP3K5,MAP3K4,PRKG2,PLS1,OCLN,ATF2,MPP6,AGGF1,ZAK,MAP3K7,MTMR2,CLINT1,RAB8B,MAP3K2
Lymphotoxin β Receptor Signaling	1.04E00	1.67E-01	-2.333	PIK3CA,CASP3,PIK3C2A,APAF1,PIK3CB,TRAF5,CHUK,ATM,BIRC2
Synaptic Long Term Potentiation	1.04E00	1.43E-01		RAP1B,NRAS,GNAQ,PRKAR2A,KRAS,RAP1A,ATF2,PPP1CC,PLCB4,PRKCI,CAMK2D,PPP1R12A,ADCY1,CREB1,PLCB1,PRKD3,PPP3CA
Estrogen-Dependent Breast Cancer Signaling	1.04E00	1.61E-01	-3.162	PIK3CA,NRAS,IGF1,PIK3C2A,CYP19A1,CREB1,KRAS,PIK3CB,ATM,ATF2
Melatonin Signaling	1.04E00	1.57E-01	-2.111	MAP2K4,MAP2K6,BRAF,GNAI3,PLCB4,PRKCI,CAMK2D,PRKAR2A,GNAQ,PLCB1,PRKD3
Reelin Signaling in Neurons	1.01E00	1.52E-01		MAP2K4,PIK3CA,YES1,ARHGEF12,PIK3C2A,ITGA2,MAPK9,LRP8,PIK3CB,ARHGEF3,PAFAH1B1,ATM
Regulation of IL-2 Expression in Activated and Anergic T Lymphocytes	1.01E00	1.52E-01		MAP2K4,SMAD2,NFAT5,NRAS,TGFBR1,SOS2,SOS1,MAPK9,KRAS,MALT1,CHUK,PPP3CA
IL-3 Signaling	1E00	1.55E-01	-3.317	PIK3CA,PRKCI,NRAS,PIK3C2A,SOS1,KRAS,PIK3CB,STAT1,PRKD3,PPP3CA,ATM
Antiproliferative Role of Somatostatin Receptor 2	1E00	1.59E-01	-3.000	RAP1B,BRAF,PIK3CA,NRAS,PTPN11,PIK3C2A,KRAS,PIK3CB,GNG12,ATM
Acyl Carrier Protein Metabolism	9.95E-01	1E00		AASDHPPT
Adenine and Adenosine Salvage VI	9.95E-01	1E00		ADK
Valine Degradation I	9.95E-01	2.22E-01		HIBCH,DLD,ACADSB,DBT
Role of JAK family kinases in IL-6-type Cytokine Signaling	9.94E-01	2E-01		MAP2K4,IL6ST,PTPN11,MAPK9,STAT1
Gαq Signaling	9.81E-01	1.36E-01	-4.359	NAPEPLD,PIK3CA,PIK3C2A,GNAQ,PLD1,ROCK2,ROCK1,PLCB4,RHOQ,PRKCI,RND3,RHOT1,RHOU,PLCB1,PIK3CB,CHUK,PRKD3,GNG12,PPP3CA,ATM
Neuregulin Signaling	9.81E-01	1.48E-01	-3.000	RPS6KB1,ADAM17,PRKCI,NRAS,PTPN11,ERBB2IP,ERBB4,SOS1,ITGA2,SOS2,KRAS,CRK,PRKD3
Ceramide Signaling	9.74E-01	1.5E-01	-1.155	MAP2K4,PIK3CA,NRAS,PIK3C2A,PPP2R3A,PPM1L,PPP2R5C,KRAS,PIK3CB,PPP2R5E,PPP2R1B,ATM
IL-17 Signaling	9.69E-01	1.53E-01		MAP2K4,MAP2K6,PIK3CA,NRAS,PIK3C2A,MAP3K7,MAPK9,KRAS,PIK3CB,ATM,ATF2
Circadian Rhythm Signaling	9.58E-01	1.82E-01		PER3,ARNTL,CREB1,CLOCK,CRY1,ATF2
Role of Macrophages, Fibroblasts and Endothelial Cells in Rheumatoid Arthritis	9.57E-01	1.24E-01		MAP2K6,MAP2K4,IL6ST,PIK3CA,TCF4,LRP6,TLR8,KRAS,CEBPG,ROCK2,NFAT5,CAMK2D,CREB1,MAP3K7,TLR7,PLCB1,CHUK,TRAF5,PRKD3,PPP3CA,ATM,NRAS,PIK3C2A,DAAM1,GNAQ,MAPK9,IL1R1,APC,ATF2,ROCK1,PLCB4,PRKCI,FZD4,FZD6,PIK3CB,DKK1,IRAK4
Aryl Hydrocarbon Receptor Signaling	9.46E-01	1.36E-01	-3.300	CDKN2A,TRIP11,RBL2,CCNE2,MED1,POLA1,CDK6,APAF1,MDM2,RBL1,NCOA3,CHEK1,CCNA2,NCOA7,NCOA2,ATR,DHFR,NFE2L2,ATM
Glycogen Degradation III	9.45E-01	2.5E-01		PGM3,PYGL,PGM2
NF-κB Activation by Viruses	9.37E-01	1.51E-01	-3.317	PIK3CA,PRKCI,NRAS,PIK3C2A,ITGA2,KRAS,PIK3CB,CHUK,EIF2AK2,PRKD3,ATM
UDP-N-acetyl-D-glucosamine Biosynthesis II	9.34E-01	3.33E-01		GNPNAT1,PGM3
Regulation of Cellular Mechanics by Calpain Protease	9.31E-01	1.58E-01	-0.707	PTK2,CCNA2,NRAS,ITGA2,CDK6,KRAS,CAPN9,CAST,CAPN7
Cardiac β-adrenergic Signaling	9.11E-01	1.35E-01	0.775	AKAP9,PRKAR2A,PDE4B,PDE1C,PDE8A,PPP1CC,PPP1R12A,PPP2R3A,PPM1L,ADCY1,AKAP10,PDE5A,PPP2R5C,PKIA,PPP2R5E,PDE11A,PPP2R1B,GNG12
Telomerase Signaling	9.08E-01	1.41E-01	-0.832	PIK3CA,NRAS,PIK3C2A,PPP2R3A,HDAC11,SOS1,PPM1L,SOS2,PIK3CB,PPP2R5C,KRAS,PPP2R5E,PPP2R1B,ATM
fMLP Signaling in Neutrophils	8.94E-01	1.39E-01	-3.742	ACTR2,PIK3CA,NRAS,PIK3C2A,KRAS,GNAI3,PLCB4,NFAT5,PRKCI,PLCB1,PIK3CB,PRKD3,GNG12,PPP3CA,ATM
Protein Kinase A Signaling	8.94E-01	1.2E-01		RAP1B,TCF4,TGFBR1,PTPN2,PTPN13,AKAP9,PTPN12,PTK2,ROCK2,BRAF,PTPN4,PPP1CC,CAMK2D,NFAT5,PHKB,PPP1R12A,CDC26,CREB1,PLCB1,GNA13,CHUK,PDE11A,PRKD3,GNG12,PPP3CA,ATF1,PRKAR2A,GNAQ,PYGL,PDE4B,PTPDC1,PTP4A1,RAP1A,PDE1C,ATF2,ROCK1,PDE8A,GNAI3,ANAPC4,PLCB4,PRKCI,PTPN11,ADCY1,AKAP10,PDE5A,CDC27
D-myo-inositol (1,4,5)-Trisphosphate Biosynthesis	8.84E-01	1.85E-01		PLCB4,PIKFYVE,PLCB1,PI4K2B,PLCH1
14-3-3-mediated Signaling	8.83E-01	1.37E-01		MAP2K4,TSC1,PIK3CA,NRAS,PIK3C2A,YAP1,MAPK9,KRAS,MAP3K5,SRPK2,PLCB4,PRKCI,PLCB1,PIK3CB,PRKD3,ATM
CCR3 Signaling in Eosinophils	8.83E-01	1.37E-01		PIK3CA,NRAS,PIK3C2A,KRAS,ROCK2,ROCK1,GNAI3,PLCB4,PPP1R12B,PRKCI,PPP1R12A,PLCB1,PIK3CB,PRKD3,GNG12,ATM
Aldosterone Signaling in Epithelial Cells	8.75E-01	1.32E-01		NEDD4,PIK3CA,PIK3C2A,DNAJC9,SLC12A2,SOS2,PIKFYVE,DNAJC13,DNAJC10,DNAJC2,KRAS,DNAJC21,PLCB4,SACS,PRKCI,SOS1,PLCB1,PIK3CB,PRKD3,ATM
Role of JAK2 in Hormone-like Cytokine Signaling	8.65E-01	1.71E-01		GHR,PTPN11,SOCS4,PRLR,STAT1,SOCS5
tRNA Splicing	8.65E-01	1.71E-01		PDE8A,TSEN15,PDE5A,PDE4B,PDE11A,PDE1C
Triacylglycerol Biosynthesis	8.65E-01	1.71E-01		GPAM,AGPAT5,LPIN1,LCLAT1,DBT,ELOVL6
Stearate Biosynthesis I (Animals)	8.65E-01	1.71E-01		ACSL3,SLC27A6,DBT,ACSL4,ACSL1,ELOVL6
Choline Biosynthesis III	8.63E-01	2.31E-01		NAPEPLD,CEPT1,PLD1
CREB Signaling in Neurons	8.48E-01	1.29E-01	-3.153	PIK3CA,NRAS,PIK3C2A,GRIK3,SOS2,GNAQ,PRKAR2A,KRAS,ATF2,GNAI3,PLCB4,PRKCI,CAMK2D,CREB1,SOS1,ADCY1,PLCB1,PIK3CB,GNA13,PRKD3,GNG12,ATM
Role of Tissue Factor in Cancer	8.46E-01	1.36E-01		RPS6KB1,PIK3CA,NRAS,PIK3C2A,CASP3,GNAQ,RPS6KA3,KRAS,EIF4E,YES1,PTPN11,PLCB1,PIK3CB,GNA13,ATM
Leukocyte Extravasation Signaling	8.4E-01	1.26E-01	-4.472	RAP1B,MAP2K4,PIK3CA,PIK3C2A,MMP16,ITGA2,RDX,JAM2,MAPK9,CRK,MAP3K4,RAP1A,ROCK1,TEC,ARHGAP5,PTK2,ROCK2,GNAI3,PRKCI,PTPN11,FER,ARHGAP12,PIK3CB,PRKD3,ATM
Xenobiotic Metabolism Signaling	8.38E-01	1.22E-01		MAP2K6,MAP2K4,PIK3CA,CAMK1D,MAF,HS2ST1,GCLC,KRAS,MAP3K5,MAP3K4,CUL3,CAMK2D,SUMO1,PPM1L,MAP3K7,HS6ST2,PPP2R5C,HS6ST3,PRKD3,NFE2L2,ATM,MAP3K2,NRAS,PIK3C2A,MED1,MAP3K13,MAPK9,GRIP1,PRKCI,PPP2R3A,PIK3CB,PPP2R5E,PPP2R1B
HIF1α Signaling	8.33E-01	1.37E-01		PIK3CA,NRAS,PIK3C2A,MAPK4,MMP16,COPS5,MAPK6,MAPK9,MDM2,KRAS,HIF1A,CUL2,PIK3CB,ATM
Paxillin Signaling	8.33E-01	1.37E-01	-3.207	MAP2K4,PIK3CA,NRAS,PIK3C2A,SOS2,ITGA2,MAPK9,CRK,KRAS,PTPN12,PTK2,SOS1,PIK3CB,ATM
TR/RXR Activation	8.32E-01	1.41E-01		PIK3CA,NCOA2,PIK3C2A,MED1,NCOR1,MDM2,PIK3CB,HIF1A,ME1,THRB,NCOA3,ATM
Induction of Apoptosis by HIV1	8.3E-01	1.5E-01	-1.000	MAP2K4,NAIP,CASP3,APAF1,MAPK9,CHUK,MAP3K5,XIAP,BIRC2
Endometrial Cancer Signaling	8.23E-01	1.54E-01		PIK3CA,NRAS,PIK3C2A,SOS2,SOS1,KRAS,PIK3CB,ATM
Inositol Pyrophosphates Biosynthesis	8.17E-01	2.86E-01		IPMK,PPIP5K2
GDP-glucose Biosynthesis	8.17E-01	2.86E-01		PGM3,PGM2
Agrin Interactions at Neuromuscular Junction	8.08E-01	1.45E-01		MAP2K4,PTK2,NRAS,ERBB4,ITGA2,LAMB1,UTRN,MAPK9,GABPA,KRAS
Endoplasmic Reticulum Stress Pathway	8.06E-01	1.9E-01		CASP3,MAP3K5,EIF2S1,MBTPS2
Dopamine Receptor Signaling	7.93E-01	1.41E-01	0.447	GCH1,PPP1CC,DRD1,PPP1R12A,PPP2R3A,PPM1L,ADCY1,PRKAR2A,PPP2R5C,PPP2R5E,PPP2R1B
Role of IL-17A in Arthritis	7.58E-01	1.48E-01		MAP2K4,MAP2K6,PIK3CA,PIK3C2A,MAPK9,PIK3CB,ATM,ATF2
G Beta Gamma Signaling	7.56E-01	1.36E-01		GNAI3,PRKCI,NRAS,SOS2,SOS1,ADCY1,PRKAR2A,GNAQ,KRAS,GNA13,PRKD3,GNG12
Polyamine Regulation in Colon Cancer	7.53E-01	1.82E-01		TCF4,PSME4,KRAS,APC
Axonal Guidance Signaling	7.52E-01	1.15E-01		SOS2,KRAS,BRCC3,PTK2,ROCK2,PLCB1,GNA13,PRKD3,RASA1,GNG12,ATM,ACTR2,COPS5,RAP1A,MET,PTPN11,FZD6,RAP1B,ADAM17,PIK3CA,SLIT1,CRK,ABLIM1,ROBO1,EIF4E,EFNB2,NFAT5,MYSM1,IGF1,SOS1,PSMD14,PPP3CA,SEMA3E,ARHGEF12,PLXNC1,NRAS,ADAM2,PIK3C2A,ITGA2,PRKAR2A,GNAQ,ROCK1,GNAI3,PLCB4,PRKCI,FZD4,ADAM10,BMP7,PIK3CB,ADAM9
Fatty Acid β-oxidation I	7.43E-01	1.67E-01		ACSL3,SLC27A6,ACSL4,ACAA2,ACSL1
PCP pathway	7.39E-01	1.43E-01	-3.000	MAP2K4,ROCK2,ROCK1,FZD4,DAAM1,FZD6,CTHRC1,MAPK9,ATF2
Acute Phase Response Signaling	7.25E-01	1.24E-01	-2.400	IL6ST,MAP2K6,MAP2K4,TCF4,PIK3CA,NRAS,SOS2,MAPK9,SOCS4,SERPINA3,KRAS,MAP3K5,IL1R1,SOD2,PTPN11,SOS1,MAP3K7,SERPINA1,PIK3CB,CHUK,SOCS5
Glucose and Glucose-1-phosphate Degradation	7.21E-01	2.5E-01		PGM3,PGM2
Citrulline Biosynthesis	7.21E-01	2.5E-01		LOC102724788/PRODH,OAT
Purine Ribonucleosides Degradation to Ribose-1-phosphate	7.21E-01	2.5E-01		ADAL,PGM2
Epoxysqualene Biosynthesis	7.17E-01	5E-01		SQLE
Spermine Biosynthesis	7.17E-01	5E-01		AMD1
All-trans-decaprenyl Diphosphate Biosynthesis	7.17E-01	5E-01		PDSS1
Proline Degradation	7.17E-01	5E-01		LOC102724788/PRODH
Flavin Biosynthesis IV (Mammalian)	7.17E-01	5E-01		RFK
Sulfate Activation for Sulfonation	7.17E-01	5E-01		PAPSS2
Retinoic acid Mediated Apoptosis Signaling	7.11E-01	1.41E-01	-3.000	CASP3,PARP2,APAF1,PARP8,TNFSF10,TNKS2,PARP9,IFNAR1,PARP14
Docosahexaenoic Acid (DHA) Signaling	7.06E-01	1.54E-01		PIK3CA,CASP3,PIK3C2A,APAF1,PIK3CB,ATM
4-1BB Signaling in T Lymphocytes	7.01E-01	1.61E-01	-2.236	MAP2K4,MAPK9,CHUK,MAP3K5,ATF2
Ephrin B Signaling	7E-01	1.37E-01	-2.236	ROCK2,PTK2,ROCK1,GNAI3,EFNB2,ABI1,GNAQ,ITSN2,GNA13,GNG12
Wnt/Ca+ pathway	6.97E-01	1.43E-01	-2.828	PLCB4,NFAT5,FZD4,CREB1,FZD6,PLCB1,PPP3CA,ATF2
p38 MAPK Signaling	6.96E-01	1.28E-01	-3.606	MAP2K4,MAP2K6,RPS6KB1,TGFBR1,ATF1,TAB2,MEF2A,RPS6KA3,IL1R1,MAP3K5,ATF2,CREB1,MAP3K7,STAT1,IRAK4
Role of NFAT in Regulation of the Immune Response	6.92E-01	1.23E-01	-4.243	PIK3CA,NRAS,PIK3C2A,CSNK1G3,SOS2,GNAQ,MEF2A,KRAS,ATF2,GNAI3,PLCB4,NFAT5,SOS1,PLCB1,XPO1,PIK3CB,CHUK,GNA13,GNG12,PPP3CA,ATM
Hypoxia Signaling in the Cardiovascular System	6.84E-01	1.38E-01		COPS5,SUMO1,CREB1,BIRC6,UBE2V2,MDM2,HIF1A,ATM,ATF2
Role of Pattern Recognition Receptors in Recognition of Bacteria and Viruses	6.75E-01	1.26E-01	-3.742	MAP2K4,PIK3CA,PIK3C2A,TLR8,MAPK9,EIF2S1,IFIH1,PRKCI,DDX58,CREB1,TLR7,PIK3CB,EIF2AK2,RIPK2,PRKD3,ATM
Leptin Signaling in Obesity	6.75E-01	1.35E-01		PLCB4,PIK3CA,PTPN11,PIK3C2A,LEPR,ADCY1,PRKAR2A,PLCB1,PIK3CB,ATM
Toll-like Receptor Signaling	6.75E-01	1.35E-01	-2.121	MAP2K4,MAP2K6,TAB2,TLR8,TLR7,MAP3K7,TNFAIP3,CHUK,EIF2AK2,IRAK4
Neuroprotective Role of THOP1 in Alzheimer's Disease	6.72E-01	1.5E-01		MME,NFYA,CREB1,PRKAR2A,SERPINA3,IDE
ErbB2-ErbB3 Signaling	6.68E-01	1.4E-01		PIK3CA,NRAS,PIK3C2A,SOS2,SOS1,KRAS,PIK3CB,ATM
Granzyme B Signaling	6.67E-01	1.88E-01		CASP3,APAF1,LMNB1
PI3K Signaling in B Lymphocytes	6.57E-01	1.25E-01	-3.873	PIK3CA,NRAS,ATF1,KRAS,MALT1,ATF2,PLCB4,CAMK2D,NFAT5,PRKCI,CREB1,PLCB1,PIK3CB,PLEKHA1,CHUK,PPP3CA
Phosphatidylethanolamine Biosynthesis II	6.4E-01	2.22E-01		CEPT1,EPT1
UDP-N-acetyl-D-galactosamine Biosynthesis II	6.4E-01	2.22E-01		GNPNAT1,PGM3
Androgen Signaling	6.39E-01	1.26E-01	-1.342	GNAI3,KAT2B,PRKCI,NCOA2,CDK7,GNAQ,PRKAR2A,GTF2H1,GNA13,GTF2A1,TAF2,PRKD3,GNG12,GTF2H3
HMGB1 Signaling	6.39E-01	1.25E-01	-3.873	MAP2K4,MAP2K6,PIK3CA,NRAS,PIK3C2A,MAPK9,KRAS,IL1R1,KAT2B,RHOQ,RND3,RHOT1,RHOU,PIK3CB,ATM
VEGF Family Ligand-Receptor Interactions	6.27E-01	1.32E-01	-3.162	PIK3CA,PRKCI,NRAS,PIK3C2A,SOS2,SOS1,KRAS,PIK3CB,PRKD3,ATM
Clathrin-mediated Endocytosis Signaling	6.18E-01	1.19E-01		ACTR2,PIK3CA,STON2,EPS15,PIK3C2A,PICALM,USP9X,SH3GLB1,MDM2,MET,RAB5A,CD2AP,SYNJ1,IGF1,DAB2,TFRC,SERPINA1,PIK3CB,DNM1L,SH3KBP1,PPP3CA,ATM
Adenosine Nucleotides Degradation II	6.14E-01	1.76E-01		NT5C3A,ADAL,AOX1
Cdc42 Signaling	6.13E-01	1.2E-01		MAP2K4,EXOC1,ACTR2,DIAPH3,ITGA2,MAPK9,EXOC6,IQGAP1,CLIP1,APC,ATF2,CDC42BPA,PRKCI,EXOC8,PPP1R12B,PPP1R12A,EXOC5,RASA1,FNBP1L,IQGAP3
IL-9 Signaling	5.91E-01	1.47E-01	-2.236	PIK3CA,PIK3C2A,PIK3CB,STAT1,ATM
Oncostatin M Signaling	5.91E-01	1.47E-01	-2.236	IL6ST,NRAS,SOS1,KRAS,STAT1
Inhibition of Angiogenesis by TSP1	5.91E-01	1.47E-01	-2.000	MAP2K4,TGFBR1,CASP3,CD36,MAPK9
Wnt/β-catenin Signaling	5.83E-01	1.18E-01	0.000	CDKN2A,TCF4,TGFBR1,CSNK1G3,LRP6,GNAQ,BMPR2,MDM2,APC,APPL1,FZD4,PPP2R3A,PPM1L,MAP3K7,FZD6,PPP2R5C,DKK1,PPP2R5E,PPP2R1B,ACVR2A
α-Adrenergic Signaling	5.82E-01	1.26E-01	-1.897	GNAI3,PHKB,PRKCI,NRAS,ADCY1,PRKAR2A,GNAQ,PYGL,KRAS,PRKD3,GNG12
Diphthamide Biosynthesis	5.63E-01	3.33E-01		EEF2
Glutathione Biosynthesis	5.63E-01	3.33E-01		GCLC
Tetrahydrobiopterin Biosynthesis I	5.63E-01	3.33E-01		GCH1
Methionine Salvage II (Mammalian)	5.63E-01	3.33E-01		MTR
Spermidine Biosynthesis I	5.63E-01	3.33E-01		AMD1
Glycerol-3-phosphate Shuttle	5.63E-01	3.33E-01		GPD2
1D-myo-inositol Hexakisphosphate Biosynthesis V (from Ins(1,3,4)P3)	5.63E-01	3.33E-01		IPMK
Oxidized GTP and dGTP Detoxification	5.63E-01	3.33E-01		DDX6
Tetrahydrobiopterin Biosynthesis II	5.63E-01	3.33E-01		GCH1
4-aminobutyrate Degradation I	5.63E-01	3.33E-01		SUCLG2
Pyrimidine Ribonucleotides Interconversion	5.39E-01	1.48E-01		CMPK2,ENTPD1,AK4,CMPK1
Interferon Signaling	5.27E-01	1.39E-01	-0.447	IFIT3,PTPN2,PIAS1,STAT1,IFNAR1
1D-myo-inositol Hexakisphosphate Biosynthesis II (Mammalian)	5.22E-01	1.58E-01		IPMK,SYNJ1,INPP5F
D-myo-inositol (1,3,4)-trisphosphate Biosynthesis	5.22E-01	1.58E-01		IPMK,SYNJ1,INPP5F
Unfolded protein response	5.19E-01	1.3E-01		UBXN4,ERO1LB,MAP3K5,NFE2L2,CEBPG,AMFR,MBTPS2
Role of JAK1 and JAK3 in γc Cytokine Signaling	5.19E-01	1.27E-01		PIK3CA,NRAS,PTPN11,PIK3C2A,KRAS,PIK3CB,STAT1,ATM
Glutaryl-CoA Degradation	5.13E-01	1.82E-01		ACAT2,ACAT1
Neuropathic Pain Signaling In Dorsal Horn Neurons	5.09E-01	1.2E-01	-3.464	PLCB4,PIK3CA,PRKCI,CAMK2D,CAMK1D,PIK3C2A,CREB1,PRKAR2A,PLCB1,PIK3CB,PRKD3,ATM
Regulation of Actin-based Motility by Rho	5.06E-01	1.21E-01	-2.111	ROCK1,ACTR2,RHOQ,PPP1R12B,RND3,PPP1R12A,RHOT1,ITGA2,PIKFYVE,RHOU,WASF1
IL-17A Signaling in Airway Cells	4.97E-01	1.25E-01		MAP2K4,PIK3CA,PIK3C2A,MAP3K7,MAPK9,PIK3CB,CHUK,ATM
Natural Killer Cell Signaling	4.97E-01	1.18E-01		PIK3CA,PRKCI,NRAS,INPP5F,PTPN11,SYNJ1,PIK3C2A,SOS1,SOS2,PIK3CB,KRAS,PRKD3,ATM
Type I Diabetes Mellitus Signaling	4.97E-01	1.18E-01	-2.309	MAP2K6,MAP2K4,CASP3,PIAS1,MAP3K7,APAF1,MAPK9,SOCS4,CHUK,MAP3K5,IL1R1,STAT1,SOCS5
RAR Activation	4.89E-01	1.14E-01		MAP2K4,NSD1,SMAD2,PIK3CA,RDH11,MED1,CDK7,CYP26A1,PRKAR2A,MAPK9,MAP3K5,TRIM24,PRKCI,KAT2B,ADCY1,GTF2H1,NCOR1,PIK3CB,PRKD3,GTF2H3
Purine Nucleotides Degradation II (Aerobic)	4.83E-01	1.5E-01		NT5C3A,ADAL,AOX1
Tryptophan Degradation III (Eukaryotic)	4.83E-01	1.5E-01		ACAT2,ACAT1,KYNU
Pyrimidine Ribonucleotides De Novo Biosynthesis	4.73E-01	1.38E-01		CMPK2,ENTPD1,AK4,CMPK1
April Mediated Signaling	4.71E-01	1.32E-01	-2.236	MAP2K4,NFAT5,MAPK9,TRAF5,CHUK
Cleavage and Polyadenylation of Pre-mRNA	4.61E-01	1.67E-01		CPSF2,PAPOLA
Methylmalonyl Pathway	4.6E-01	2.5E-01		MUT
Geranylgeranyldiphosphate Biosynthesis	4.6E-01	2.5E-01		GGPS1
Biotin-carboxyl Carrier Protein Assembly	4.6E-01	2.5E-01		ACACB
Arginine Degradation I (Arginase Pathway)	4.6E-01	2.5E-01		OAT
Role of PI3K/AKT Signaling in the Pathogenesis of Influenza	4.57E-01	1.21E-01		KPNA3,GNAI3,PIK3CA,PIK3C2A,CRK,PIK3CB,IFNAR1,ATM
Synaptic Long Term Depression	4.54E-01	1.13E-01	-1.500	NRAS,GNAQ,KRAS,PRKG2,GNAI3,PLCB4,PRKCI,IGF1,PPP2R3A,PPM1L,PLCB1,PPP2R5C,GNA13,PPP2R5E,PRKD3,PPP2R1B
Netrin Signaling	4.45E-01	1.28E-01		NFAT5,PRKAR2A,ABLIM1,PPP3CA,ENAH
tRNA Charging	4.45E-01	1.28E-01		NARS,RARS,IARS2,TARS,EPRS
B Cell Activating Factor Signaling	4.2E-01	1.25E-01	-2.236	MAP2K4,NFAT5,MAPK9,TRAF5,CHUK
Transcriptional Regulatory Network in Embryonic Stem Cells	4.2E-01	1.25E-01		TRIM24,RIF1,REST,SKIL,SMARCAD1
Role of MAPK Signaling in the Pathogenesis of Influenza	4.19E-01	1.18E-01		MAP2K4,MAP2K6,NRAS,CASP3,MAPK9,KRAS,MAP3K5,ATF2
Oleate Biosynthesis II (Animals)	4.16E-01	1.54E-01		SCD,FADS1
Guanosine Nucleotides Degradation III	4.16E-01	1.54E-01		NT5C3A,AOX1
Superpathway of Methionine Degradation	4.16E-01	1.29E-01		SUV39H2,DLD,MTR,MUT
Assembly of RNA Polymerase II Complex	4.05E-01	1.2E-01		TAF5,CDK7,GTF2H1,GTF2A1,TAF2,GTF2H3
CTLA4 Signaling in Cytotoxic T Lymphocytes	4E-01	1.14E-01		PIK3CA,PTPN11,PIK3C2A,PPP2R3A,PPM1L,PPP2R5C,PIK3CB,PPP2R5E,PPP2R1B,ATM
Role of Wnt/GSK-3β Signaling in the Pathogenesis of Influenza	3.92E-01	1.14E-01		SIAH1,TCF4,FZD4,NCOA2,CSNK1G3,FZD6,IFNAR1,NCOA3,APC
Virus Entry via Endocytic Pathways	3.85E-01	1.12E-01		PIK3CA,PRKCI,NRAS,PIK3C2A,ITGA2,TFRC,KRAS,PIK3CB,PRKD3,ATM
Serine Biosynthesis	3.84E-01	2E-01		PSAT1
CMP-N-acetylneuraminate Biosynthesis I (Eukaryotes)	3.84E-01	2E-01		NANP
Lysine Degradation II	3.84E-01	2E-01		AASDHPPT
Lysine Degradation V	3.84E-01	2E-01		AASDHPPT
dTMP De Novo Biosynthesis	3.84E-01	2E-01		DHFR
Glutamate Degradation III (via 4-aminobutyrate)	3.84E-01	2E-01		SUCLG2
TCA Cycle II (Eukaryotic)	3.82E-01	1.3E-01		SUCLA2,DHTKD1,DLD
Nitric Oxide Signaling in the Cardiovascular System	3.79E-01	1.11E-01	-2.530	PIK3CA,PRKCI,PIK3C2A,PRKAA1,PRKAR2A,PDE5A,PIK3CB,PRKG2,PRKD3,PDE1C,ATM
Superpathway of Citrulline Metabolism	3.76E-01	1.43E-01		LOC102724788/PRODH,OAT
Urate Biosynthesis/Inosine 5'-phosphate Degradation	3.76E-01	1.43E-01		NT5C3A,AOX1
Tight Junction Signaling	3.73E-01	1.08E-01		CPSF2,TGFBR1,PVRL3,JAM2,NAPG,MPP5,PRKAR2A,CASK,SNAP25,OCLN,MPDZ,PRKCI,PPP2R3A,PPM1L,STX16,PPP2R5C,PPP2R5E,PPP2R1B
G Protein Signaling Mediated by Tubby	3.65E-01	1.21E-01		PLCB4,GNAQ,PLCB1,GNG12
G-Protein Coupled Receptor Signaling	3.59E-01	1.05E-01		PIK3CA,SOS2,KRAS,BRAF,CAMK2D,DRD1,SOS1,CREB1,PLCB1,CHUK,PDE11A,RASA1,ATM,NRAS,PIK3C2A,PRKAR2A,GNAQ,PDE4B,RAP1A,ATF2,PDE1C,PDE8A,GNAI3,PLCB4,ADCY1,PDE5A,PIK3CB
IL-22 Signaling	3.54E-01	1.25E-01		MAP2K4,MAPK9,STAT1
Role of JAK1, JAK2 and TYK2 in Interferon Signaling	3.54E-01	1.25E-01		PTPN2,STAT1,IFNAR1
Superpathway of D-myo-inositol (1,4,5)-trisphosphate Metabolism	3.54E-01	1.25E-01		IPMK,SYNJ1,INPP5F
Corticotropin Releasing Hormone Signaling	3.48E-01	1.08E-01		RAP1B,BRAF,GNAI3,PRKCI,CREB1,ADCY1,PRKAR2A,MEF2A,GNAQ,PRKD3,RAP1A,ATF2
Arginine Biosynthesis IV	3.26E-01	1.67E-01		OAT
Proline Biosynthesis II (from Arginine)	3.26E-01	1.67E-01		OAT
Chondroitin and Dermatan Biosynthesis	3.26E-01	1.67E-01		CSGALNACT2
Arginine Degradation VI (Arginase 2 Pathway)	3.26E-01	1.67E-01		OAT
Pentose Phosphate Pathway (Non-oxidative Branch)	3.26E-01	1.67E-01		RPE
Glycine Cleavage Complex	3.26E-01	1.67E-01		DLD
Selenocysteine Biosynthesis II (Archaea and Eukaryotes)	3.26E-01	1.67E-01		SEPSECS
Superoxide Radicals Degradation	3.26E-01	1.67E-01		SOD2
Ceramide Degradation	3.26E-01	1.67E-01		ASAH2B
Glycogen Biosynthesis II (from UDP-D-Glucose)	3.26E-01	1.67E-01		UGP2
Pregnenolone Biosynthesis	3.26E-01	1.67E-01		MICAL2
NAD Biosynthesis III	3.26E-01	1.67E-01		NAMPT
Nucleotide Excision Repair Pathway	3.21E-01	1.14E-01		CDK7,GTF2H1,ERCC5,GTF2H3
Role of RIG1-like Receptors in Antiviral Innate Immunity	3.16E-01	1.11E-01	-2.236	TANK,IFIH1,DDX58,TBK1,CHUK
Human Embryonic Stem Cell Pluripotency	3.1E-01	1.04E-01		SMAD2,PIK3CA,TCF4,TGFBR1,PIK3C2A,BMPR2,APC,FZD4,BMPR1A,FGFR4,FZD6,BMP7,PIK3CB,ATM
Oxidative Ethanol Degradation III	3.09E-01	1.25E-01		ACSL3,ACSL1
IL-15 Signaling	2.96E-01	1.06E-01		PTK2,PIK3CA,NRAS,PIK3C2A,KRAS,PIK3CB,ATM
nNOS Signaling in Neurons	2.82E-01	1.06E-01		PRKCI,CAPN9,CAPN7,PRKD3,PPP3CA
IL-15 Production	2.81E-01	1.11E-01		PTK2,PRKCI,STAT1
Superpathway of Serine and Glycine Biosynthesis I	2.79E-01	1.43E-01		PSAT1
Phosphatidylcholine Biosynthesis I	2.79E-01	1.43E-01		CEPT1
Adenine and Adenosine Salvage III	2.79E-01	1.43E-01		ADAL
CD28 Signaling in T Helper Cells	2.71E-01	1.02E-01	-2.887	MAP2K4,ACTR2,PIK3CA,NFAT5,PTPN11,PIK3C2A,MAPK9,PIK3CB,MALT1,CHUK,PPP3CA,ATM
Remodeling of Epithelial Adherens Junctions	2.69E-01	1.03E-01	-2.449	MET,ACTR2,RAB5A,DNM1L,IQGAP1,CLIP1,APC
D-myo-inositol (1,4,5)-trisphosphate Degradation	2.55E-01	1.11E-01		SYNJ1,INPP5F
Ethanol Degradation IV	2.55E-01	1.11E-01		ACSL3,ACSL1
Sphingosine and Sphingosine-1-phosphate Metabolism	2.41E-01	1.25E-01		ASAH2B
Tryptophan Degradation to 2-amino-3-carboxymuconate Semialdehyde	2.41E-01	1.25E-01		KYNU
Sphingomyelin Metabolism	2.41E-01	1.25E-01		SGMS2
Calcium Transport I	2.1E-01	1.11E-01		ATP2B1
Leucine Degradation I	2.1E-01	1.11E-01		MCCC1
Histidine Degradation VI	2.1E-01	1.11E-01		MICAL2
Folate Transformations I	2.1E-01	1.11E-01		MTR

## Sheet: LET+MK-8669
Ingenuity Canonical Pathways	-log(p-value)	Ratio	z-score	Molecules
Role of BRCA1 in DNA Damage Response	1.72E01	4.69E-01	-2.985	FANCM,BARD1,RBBP8,MRE11A,UIMC1,RBL1,RAD50,CHEK1,RAD51,E2F6,FANCB,FANCD2,RFC2,SLC19A1,BRIP1,BLM,BRCA1,E2F2,TOPBP1,MDC1,PLK1,FANCC,RFC5,RFC4,MSH2,C19orf40,BRCA2,ATR,FANCA,RFC3
Mitotic Roles of Polo-Like Kinase	1.37E01	4.09E-01		KIF23,CDC20,PTTG1,CDC7,CCNB2,ANAPC1,CDC25B,PLK4,PPM1J,PPP2R2C,RAD21,CDC25A,CDC25C,ESPL1,WEE1,PRC1,PLK1,ANAPC7,CDK1,CCNB1,SLK,PKMYT1,FBXO5,PPP2R5E,PPP2R1B,CDC27,KIF11
Role of CHK Proteins in Cell Cycle Checkpoint Control	1.01E01	3.82E-01	-0.775	CDC25C,MDC1,MRE11A,PLK1,RFC5,CDK1,RAD50,CHEK1,E2F6,RFC4,PPM1J,RFC2,SLC19A1,PPP2R2C,ATR,PPP2R5E,BRCA1,PPP2R1B,E2F2,RFC3,CDC25A
Hereditary Breast Cancer Signaling	9.35E00	2.61E-01		FANCM,BARD1,MRE11A,DDB2,CCND1,RAD50,CHEK1,RAD51,FANCB,FANCD2,RFC2,SLC19A1,BRCA1,BLM,CDC25C,NRAS,WEE1,FANCC,RFC5,CDK1,CCNB1,PALB2,MSH2,RFC4,C19orf40,BRCA2,ATR,SFN,FANCA,RFC3
Cell Cycle: G2/M DNA Damage Checkpoint Regulation	8.44E00	3.67E-01	1.414	CDC25C,WEE1,CCNB2,MDM2,PLK1,AURKA,CDK1,SKP2,CHEK1,CCNB1,CDC25B,CKS1B,TOP2A,PKMYT1,BORA,ATR,SFN,BRCA1
ATM Signaling	7E00	3.05E-01	-1.000	CDC25C,MDC1,CCNB2,MDM2,MRE11A,CBX5,RAD50,CDK1,CHEK1,CCNB1,RAD51,FANCD2,SMC2,MAPK10,TP53BP1,BLM,BRCA1,CDC25A
Cell Cycle Control of Chromosomal Replication	6.9E00	4.44E-01		MCM3,MCM6,CDC45,ORC2,MCM2,CDT1,CDC6,CDC7,MCM4,DBF4,MCM7,ORC1
Mismatch Repair in Eukaryotes	6.41E00	5.62E-01		MSH2,RFC4,RFC2,SLC19A1,FEN1,RFC5,POLD1,EXO1,RFC3
Cyclins and Cell Cycle Regulation	5.67E00	2.44E-01	-1.000	PA2G4,TFDP1,SUV39H1,WEE1,CCNB2,CDKN2C,CCND1,CDK1,SKP2,CCNB1,CCNA2,E2F6,PPM1J,PPP2R2C,ATR,PPP2R5E,PPP2R1B,E2F2,CDC25A
Estrogen-mediated S-phase Entry	5.53E00	4.17E-01	-2.121	MYC,CCNA2,E2F6,TFDP1,RBL1,CCND1,CDK1,E2F2,SKP2,CDC25A
DNA Double-Strand Break Repair by Homologous Recombination	4.65E00	5E-01		RAD51,LIG1,GEN1,BRCA2,MRE11A,BRCA1,RAD50
Cell Cycle: G1/S Checkpoint Regulation	4.4E00	2.34E-01	0.000	TFDP1,PA2G4,SUV39H1,PAK1IP1,SMAD3,CDKN2C,MDM2,RBL1,CCND1,SKP2,MYC,E2F6,ATR,E2F2,CDC25A
RAN Signaling	3.98E00	4.12E-01		KPNB1,KPNA3,RCC1,CSE1L,KPNA2,RANGAP1,XPO1
Molecular Mechanisms of Cancer	3.76E00	1.26E-01		GAB2,JAK1,PA2G4,SMAD3,SUV39H1,CDKN2C,JAK2,RBL1,CCND1,FAS,CHEK1,MYC,BRAF,CDC25B,E2F6,FANCD2,ARHGEF2,GNA13,BRCA1,PRKD3,E2F2,CDC25A,CDC25C,PAK4,NRAS,TFDP1,WNT9A,ITGA2,SMAD7,ITGA5,FZD9,MDM2,GNAZ,AURKA,TCF3,ADCY9,FOS,DAXX,NF1,PRKCD,IRS1,MAPK10,PRKAG2,ATR,BMP7,CASP7
Aryl Hydrocarbon Receptor Signaling	3.75E00	1.64E-01	-3.273	ALDH1B1,NFIC,TFDP1,TFF1,MDM2,RBL1,CCND1,RARG,CYP1B1,FAS,PTGES3,CHEK1,MYC,CCNA2,CTSD,FOS,NCOA7,RARA,ATR,DHFR,NCOR2,NRIP1,MCM7
GADD45 Signaling	2.77E00	3.16E-01		ATR,MAP3K4,BRCA1,CCND1,CDK1,CCNB1
DNA damage-induced 14-3-3σ Signaling	2.77E00	3.16E-01		CCNB2,ATR,SFN,BRCA1,CDK1,CCNB1
Cell Cycle Regulation by BTG Family Proteins	2.52E00	2.29E-01		E2F6,CNOT7,PPM1J,PPP2R2C,PPP2R5E,PPP2R1B,CCND1,E2F2
Glioma Signaling	2.47E00	1.58E-01	-3.162	NRAS,PA2G4,TFDP1,SUV39H1,CDKN2C,MDM2,RBL1,CCND1,PDGFB,E2F6,PRKCD,PDGFRA,IGF1R,PRKD3,E2F2
dTMP De Novo Biosynthesis	2.47E00	6E-01		TYMS,SHMT1,DHFR
Folate Polyglutamylation	2.47E00	6E-01		MTHFD1L,SHMT1,MTHFD1
Pyrimidine Deoxyribonucleotides De Novo Biosynthesis I	2.41E00	2.73E-01		TYMS,CMPK2,RRM2,AK4,DTYMK,RRM1
Thyroid Cancer Signaling	2.15E00	2E-01		BRAF,MYC,NRAS,TCF7L1,TCF3,RET,CCND1,TCF7L2
Salvage Pathways of Pyrimidine Ribonucleotides	2.08E00	1.47E-01		APOBEC3B,FAM20B,CMPK2,PLK1,TTK,CDK1,BRAF,PRKCD,PRPF4B,AK4,MAP3K8,EIF2AK2,UCK2,NEK2
HIPPO signaling	2.06E00	1.51E-01	1.897	TEAD4,YAP1,SMAD3,DLG3,TP53BP2,SKP2,TEAD1,AJUBA,PPM1J,PPP2R2C,PPP2R5E,SFN,PPP2R1B
UVC-Induced MAPK Signaling	2.02E00	1.9E-01	-2.121	BRAF,FOS,NRAS,SMPD4,PRKCD,MAPK10,ATR,PRKD3
Superpathway of Serine and Glycine Biosynthesis I	1.97E00	4.29E-01		PSAT1,PHGDH,SHMT1
Cholesterol Biosynthesis I	1.94E00	3.08E-01		SQLE,DHCR7,CYP51A1,LBR
Cholesterol Biosynthesis II (via 24,25-dihydrolanosterol)	1.94E00	3.08E-01		SQLE,DHCR7,CYP51A1,LBR
Cholesterol Biosynthesis III (via Desmosterol)	1.94E00	3.08E-01		SQLE,DHCR7,CYP51A1,LBR
Ceramide Signaling	1.91E00	1.5E-01	-2.309	CTSD,FOS,NRAS,SMPD4,S1PR5,TNFRSF1A,PPM1J,SPHK1,PPP2R2C,CERK,PPP2R5E,PPP2R1B
Superpathway of Cholesterol Biosynthesis	1.87E00	2.14E-01		SQLE,DHCR7,ACAT2,HMGCS1,CYP51A1,LBR
Diphthamide Biosynthesis	1.82E00	6.67E-01		EEF2,DPH6
DNA Double-Strand Break Repair by Non-Homologous End Joining	1.82E00	2.86E-01		DCLRE1C,MRE11A,XRCC5,RAD50
Pyridoxal 5'-phosphate Salvage Pathway	1.79E00	1.56E-01		BRAF,FAM20B,PRKCD,PRPF4B,PLK1,MAP3K8,EIF2AK2,TTK,NEK2,CDK1
Chronic Myeloid Leukemia Signaling	1.78E00	1.4E-01		MYC,E2F6,GAB2,NRAS,PA2G4,TFDP1,SUV39H1,SMAD3,IKBKE,MDM2,RBL1,CCND1,E2F2
Role of Oct4 in Mammalian Embryonic Stem Cell Pluripotency	1.78E00	1.74E-01		PCGF6,CCNF,RARA,NR2F2,JARID2,NR5A2,BRCA1,IGF2BP1
Telomere Extension by Telomerase	1.71E00	2.67E-01		HNRNPA2B1,MRE11A,XRCC5,RAD50
Wnt/β-catenin Signaling	1.69E00	1.18E-01	-1.155	WNT9A,SOX12,FZD9,MDM2,TCF7L1,TCF3,CCND1,RARG,MYC,APPL1,RARA,PPM1J,NR5A2,SOX9,PPP2R2C,DKK1,KREMEN2,PPP2R5E,PPP2R1B,TCF7L2
Pancreatic Adenocarcinoma Signaling	1.68E00	1.32E-01	-0.816	RAD51,E2F6,JAK1,PA2G4,TFDP1,SMAD3,SUV39H1,MAPK10,BRCA2,MDM2,JAK2,BIRC5,CCND1,E2F2
Folate Transformations I	1.64E00	3.33E-01		MTHFD1L,SHMT1,MTHFD1
p53 Signaling	1.61E00	1.33E-01	0.333	TOPBP1,MDM2,CCND1,BIRC5,FAS,TP53BP2,CHEK1,THBS1,ATR,SFN,BRCA1,TNFRSF10A,DRAM1
Ovarian Cancer Signaling	1.56E00	1.22E-01		NRAS,TFDP1,PA2G4,SUV39H1,WNT9A,FZD9,TCF7L1,TCF3,CCND1,BRAF,RAD51,MSH2,PRKAG2,BRCA2,BRCA1,TCF7L2
Melatonin Degradation II	1.54E00	5E-01		SMOX,MAOA
D-myo-inositol-5-phosphate Metabolism	1.52E00	1.19E-01		CDC25C,PPFIA3,PAWR,PPP4R1,PPM1K,SET,PLCH1,CDC25B,PLCD3,PTPRH,DUSP10,MTMR2,PPP2R5E,PIP4K2A,CDC25A,DUSP16,PPFIA4
PI3K/AKT Signaling	1.49E00	1.22E-01	-1.604	GAB2,JAK1,NRAS,ITGA2,ITGA5,MDM2,IKBKE,JAK2,CCND1,PPM1J,PPP2R2C,MAP3K8,PPP2R5E,SFN,PPP2R1B
Breast Cancer Regulation by Stathmin1	1.43E00	1.1E-01		TUBA1B,NRAS,TUBB,CDK1,GNG7,ADCY9,E2F6,STMN1,TUBB6,PPM1J,PRKCD,PRKAG2,TUBA1C,PPP2R2C,ARHGEF2,GNA13,PPP2R5E,PRKD3,PPP2R1B,GNG12,E2F2
HGF Signaling	1.4E00	1.24E-01	-2.714	NRAS,ITGA2,ITGA5,MAP3K4,CCND1,ELF1,MET,ELF4,FOS,PRKCD,MAPK10,MAP3K8,PRKD3
Tetrahydrofolate Salvage from 5,10-methenyltetrahydrofolate	1.34E00	4E-01		MTHFD1L,MTHFD1
Serine Biosynthesis	1.34E00	4E-01		PSAT1,PHGDH
Protein Ubiquitination Pathway	1.31E00	1.02E-01		USP24,DNAJC17,USP14,DNAJC9,USP35,CDC20,HSPB8,DNAJC2,MDM2,USP1,HSPD1,ANAPC1,SKP2,USP31,USP3,USP7,HSPA4,USP32,USP13,USP10,UCHL5,PSMD14,BRCA1,DNAJC22,DNAJC7,UBE2C
BER pathway	1.29E00	2.5E-01		LIG1,POLE,FEN1
Regulation of Cellular Mechanics by Calpain Protease	1.28E00	1.4E-01	0.000	CAPN8,CCNA2,NRAS,ITGA2,ITGA5,CAPN9,CCND1,CDK1
DNA Methylation and Transcriptional Repression Signaling	1.28E00	2E-01		DNMT3B,DNMT3A,CHD4,MTA2
Sonic Hedgehog Signaling	1.21E00	1.67E-01		DYRK1B,GLIS2,PRKAG2,CDK1,CCNB1
Zymosterol Biosynthesis	1.19E00	3.33E-01		CYP51A1,LBR
Tec Kinase Signaling	1.18E00	1.08E-01	-3.051	PAK4,JAK1,ITGA2,ITGA5,JAK2,GNAZ,FRK,GNG7,FAS,FOS,PRKCD,VAV3,MAPK10,GNA13,TNFRSF10A,PRKD3,GNG12
Glutamate Removal from Folates	1.14E00	1E00		GGH
D-myo-inositol (1,4,5,6)-Tetrakisphosphate Biosynthesis	1.12E00	1.1E-01		CDC25C,PPFIA3,PAWR,PPP4R1,PPM1K,SET,CDC25B,PTPRH,DUSP10,MTMR2,PPP2R5E,PPFIA4,CDC25A,DUSP16
D-myo-inositol (3,4,5,6)-tetrakisphosphate Biosynthesis	1.12E00	1.1E-01		CDC25C,PPFIA3,PAWR,PPP4R1,PPM1K,SET,CDC25B,PTPRH,DUSP10,MTMR2,PPP2R5E,PPFIA4,CDC25A,DUSP16
Prolactin Signaling	1.09E00	1.23E-01	-2.828	MYC,FOS,NRAS,PRKCD,IRS1,JAK2,PRLR,PRKD3,NR3C1
STAT3 Pathway	1.09E00	1.23E-01		MYC,NRAS,FGFR4,CISH,IGF1R,PDGFRA,MAPK10,JAK2,CDC25A
14-3-3-mediated Signaling	1.09E00	1.11E-01		FOS,PLCD3,TUBA1B,NRAS,TUBB6,YAP1,TNFRSF1A,PRKCD,MAPK10,TUBA1C,SFN,TUBB,PRKD3
ERK5 Signaling	1.08E00	1.27E-01	-2.646	MYC,FOS,NRAS,LIF,RPS6KA3,MAP3K8,GNA13,SFN
TR/RXR Activation	1.06E00	1.18E-01		LDLR,SCARB1,NCOA6,NRGN,MDM2,BCL3,PFKP,NCOR2,ME1,SYT12
RAR Activation	1.06E00	1.02E-01		NSD1,SMAD3,NR2F2,SMAD7,JAK2,RARG,CRABP1,FOS,ADCY9,RARA,PRKCD,MAPK10,PRKAG2,NCOR2,NRIP1,ZBTB16,PRKD3,CARM1
p70S6K Signaling	1.05E00	1.09E-01	-1.155	IL4R,JAK1,NRAS,EEF2,PLCD3,PPM1J,PRKCD,IRS1,PPP2R2C,PPP2R5E,SFN,PRKD3,PPP2R1B
P2Y Purigenic Receptor Signaling Pathway	1.05E00	1.09E-01	-2.887	ITGA2B,NRAS,GNG7,MYC,PLCD3,P2RY2,ADCY9,FOS,P2RY6,PRKCD,PRKAG2,PRKD3,GNG12
Sertoli Cell-Sertoli Cell Junction Signaling	1.02E00	1.01E-01		EPN3,TUBA1B,NRAS,TNFRSF1A,ITGA2,ITGA5,MAP3K4,TUBB,PLS1,MPP6,TJP3,TUBB6,ZAK,MAPK10,PRKAG2,TUBA1C,MTMR2,MAP3K8
Oncostatin M Signaling	1.02E00	1.47E-01	-1.342	TIMP3,JAK1,NRAS,OSMR,JAK2
Thrombopoietin Signaling	9.96E-01	1.27E-01	-2.646	MYC,GAB2,FOS,NRAS,PRKCD,JAK2,PRKD3
Production of Nitric Oxide and Reactive Oxygen Species in Macrophages	9.88E-01	1E-01	-0.943	JAK1,TNFRSF1A,IKBKE,MAP3K4,JAK2,FOS,LYZ,APOA1,PPM1J,PRKCD,MAPK10,MAP3K8,PPP2R2C,PPP2R5E,PRKD3,PPP2R1B,CLU,APOD
Role of JAK family kinases in IL-6-type Cytokine Signaling	9.87E-01	1.6E-01		JAK1,MAPK10,OSMR,JAK2
PDGF Signaling	9.83E-01	1.17E-01	-3.000	MYC,FOS,JAK1,NRAS,PDGFRA,SPHK1,JAK2,EIF2AK2,PDGFB
Human Embryonic Stem Cell Pluripotency	9.73E-01	1.04E-01		S1PR5,SMAD3,WNT9A,SMAD7,FZD9,TCF7L1,TCF3,PDGFB,INHBA,FGFR4,PDGFRA,SPHK1,BMP7,TCF7L2
Glioblastoma Multiforme Signaling	9.66E-01	1.03E-01	-1.732	NRAS,WNT9A,FZD9,MDM2,TCF3,CCND1,PDGFB,MYC,PLCD3,E2F6,NF1,PRKCD,PDGFRA,IGF1R,E2F2
PAK Signaling	9.6E-01	1.12E-01	-1.265	PAK4,ARHGAP10,NRAS,PAK1IP1,ITGA2,PDGFRA,MAPK10,ITGA5,DSCAM,PDGFB
Histidine Degradation III	9.6E-01	2.5E-01		MTHFD1L,MTHFD1
Salvage Pathways of Pyrimidine Deoxyribonucleotides	9.6E-01	2.5E-01		APOBEC3B,TK1
Antiproliferative Role of TOB in T Cell Signaling	9.39E-01	1.54E-01		CCNA2,SMAD3,TOB1,SKP2
Interferon Signaling	9.35E-01	1.39E-01	-2.236	IFIT3,IFIT1,JAK1,JAK2,IFNAR1
Putrescine Degradation III	9.18E-01	1.76E-01		ALDH1B1,SMOX,MAOA
CCR5 Signaling in Macrophages	9.03E-01	1.16E-01		FOS,CCR5,PRKCD,MAPK10,PRKD3,GNG12,GNG7,FAS
Pyrimidine Ribonucleotides Interconversion	8.93E-01	1.48E-01		CMPK2,ENTPD1,AK4,CTPS1
Colorectal Cancer Metastasis Signaling	8.71E-01	9.32E-02	-2.065	JAK1,NRAS,TNFRSF1A,WNT9A,SMAD3,FZD9,TCF7L1,JAK2,TCF3,BIRC5,CCND1,GNG7,BRAF,MYC,ADCY9,FOS,APPL1,MSH2,MAPK10,PRKAG2,GNG12,TCF7L2
Tryptophan Degradation X (Mammalian, via Tryptamine)	8.62E-01	1.67E-01		ALDH1B1,SMOX,MAOA
Epoxysqualene Biosynthesis	8.55E-01	5E-01		SQLE
All-trans-decaprenyl Diphosphate Biosynthesis	8.55E-01	5E-01		PDSS1
Choline Degradation I	8.55E-01	5E-01		CHDH
L-glutamine Biosynthesis II (tRNA-dependent)	8.55E-01	5E-01		QRSL1
Glycine Biosynthesis I	8.55E-01	5E-01		SHMT1
Small Cell Lung Cancer Signaling	8.51E-01	1.13E-01		MYC,TFDP1,PA2G4,SUV39H1,CKS1B,IKBKE,CCND1,SKP2
Induction of Apoptosis by HIV1	8.48E-01	1.17E-01	-1.890	DAXX,SLC25A13,TNFRSF1A,MAPK10,DFFB,IKBKE,FAS
SAPK/JNK Signaling	8.46E-01	1.06E-01	-0.632	DAXX,NRAS,IRS1,DUSP10,ZAK,MAPK10,DUSP4,GNA13,MAP3K4,GNG7
tRNA Charging	8.26E-01	1.28E-01		YARS2,DARS2,TARS,IARS,FARSB
3-phosphoinositide Biosynthesis	8.11E-01	9.68E-02		CDC25C,PPFIA3,PAWR,PPP4R1,PPM1K,SET,CDC25B,PTPRH,DUSP10,MTMR2,PPP2R5E,PIP4K2A,PPFIA4,CDC25A,DUSP16
Pyrimidine Ribonucleotides De Novo Biosynthesis	8.1E-01	1.38E-01		CMPK2,ENTPD1,AK4,CTPS1
NF-κB Activation by Viruses	8.03E-01	1.1E-01	-2.646	CCR5,NRAS,PRKCD,ITGA2,ITGA5,IKBKE,EIF2AK2,PRKD3
Superpathway of Inositol Phosphate Compounds	8.03E-01	9.38E-02		CDC25C,PPFIA3,IPPK,PAWR,PPP4R1,PPM1K,SET,PLCH1,CDC25B,PLCD3,PTPRH,DUSP10,MTMR2,PPP2R5E,PIP4K2A,CDC25A,DUSP16,PPFIA4
Ketogenesis	7.95E-01	2E-01		ACAT2,HMGCS1
3-phosphoinositide Degradation	7.94E-01	9.72E-02		CDC25C,PPFIA3,PAWR,PPP4R1,PPM1K,SET,CDC25B,PTPRH,DUSP10,MTMR2,PPP2R5E,PPFIA4,CDC25A,DUSP16
IGF-1 Signaling	7.84E-01	1.03E-01	-2.449	IGFBP4,FOS,JAK1,NRAS,IRS1,IGF1R,PRKAG2,IGFBP5,JAK2,SFN
α-Adrenergic Signaling	7.5E-01	1.03E-01	-1.134	ADCY9,NRAS,ADRA2A,PRKCD,PRKAG2,PYGL,PRKD3,GNG12,GNG7
Bladder Cancer Signaling	7.5E-01	1.03E-01		MYC,NRAS,TFDP1,PA2G4,THBS1,SUV39H1,MDM2,CCND1,FGF13
CDK5 Signaling	7.45E-01	1.01E-01	-2.333	ADCY9,NRAS,PPM1J,ITGA2,LAMB1,MAPK10,PRKAG2,PPP2R2C,PPP2R5E,PPP2R1B
Telomerase Signaling	7.45E-01	1.01E-01	-1.000	MYC,ELF4,NRAS,PPM1J,DKC1,PPP2R2C,PPP2R5E,PPP2R1B,PTGES3,ELF1
Retinoic acid Mediated Apoptosis Signaling	7.45E-01	1.09E-01	-2.449	TIPARP,RARA,PARP2,TNFRSF10A,RARG,IFNAR1,CRABP1
UVB-Induced MAPK Signaling	7.36E-01	1.13E-01	-1.342	FOS,PRKCD,MAPK10,RPS6KA3,PRKD3,HIST2H3C
Melanoma Signaling	7.31E-01	1.19E-01		BRAF,NRAS,MITF,MDM2,CCND1
Acute Myeloid Leukemia Signaling	7.14E-01	1.04E-01	-2.646	BRAF,MYC,NRAS,RARA,TCF7L1,TCF3,CCND1,TCF7L2
Apoptosis Signaling	7.1E-01	1.01E-01	-1.000	CAPN8,NRAS,TNFRSF1A,DFFB,IKBKE,CAPN9,CDK1,CASP7,FAS
ERK/MAPK Signaling	7.03E-01	9.09E-02	-1.698	PAK4,NRAS,ITGA2,ITGA5,ELF1,MYC,BRAF,ELF4,FOS,PPM1J,PRKCD,PRKAG2,DUSP4,PPP2R2C,PPP2R5E,PPP2R1B,HIST2H3C
1,25-dihydroxyvitamin D3 Biosynthesis	6.95E-01	3.33E-01		CYP27B1
Inosine-5'-phosphate Biosynthesis II	6.95E-01	3.33E-01		PAICS
Thyroid Hormone Biosynthesis	6.95E-01	3.33E-01		CTSD
Glycerol-3-phosphate Shuttle	6.95E-01	3.33E-01		GPD2
1D-myo-inositol Hexakisphosphate Biosynthesis V (from Ins(1,3,4)P3)	6.95E-01	3.33E-01		IPPK
VDR/RXR Activation	6.93E-01	1.03E-01	0.447	PRKCD,IGFBP5,NCOR2,CYP27B1,THBD,HR,PRKD3,KLF4
Dopamine Receptor Signaling	6.93E-01	1.03E-01		ADCY9,SMOX,PPM1J,PRKAG2,PPP2R2C,PPP2R5E,PPP2R1B,MAOA
IL-1 Signaling	6.72E-01	9.89E-02	-1.890	ADCY9,FOS,MAPK10,PRKAG2,IKBKE,GNAZ,GNA13,GNG12,GNG7
Purine Nucleotides De Novo Biosynthesis II	6.69E-01	1.67E-01		GMPS,PAICS
GDNF Family Ligand-Receptor Interactions	6.55E-01	1.03E-01	-1.890	FOS,NRAS,ARTN,IRS1,DOK7,MAPK10,RET
Factors Promoting Cardiogenesis in Vertebrates	6.54E-01	9.78E-02		PRKCD,CDC6,FZD9,BMP7,TCF7L1,DKK1,TCF3,PRKD3,TCF7L2
Death Receptor Signaling	6.54E-01	9.78E-02	-3.000	DAXX,TIPARP,TNFRSF1A,PARP2,DFFB,IKBKE,TNFRSF10A,CASP7,FAS
Type II Diabetes Mellitus Signaling	6.43E-01	9.4E-02		SMPD4,TNFRSF1A,PRKCD,IRS1,SLC27A6,MAPK10,PRKAG2,IKBKE,MAFA,PRKD3,KCNJ11
IL-9 Signaling	6.38E-01	1.18E-01		JAK1,IRS1,CISH,BCL3
Agrin Interactions at Neuromuscular Junction	6.35E-01	1.01E-01		PAK4,NRAS,ERBB4,ITGA2,LAMB1,MAPK10,ITGA5
Growth Hormone Signaling	6.35E-01	1.01E-01	-2.449	FOS,PRKCD,IRS1,IGF1R,RPS6KA3,JAK2,PRKD3
Assembly of RNA Polymerase III Complex	6.16E-01	1.54E-01		BDP1,GTF3C4
Oleate Biosynthesis II (Animals)	6.16E-01	1.54E-01		SCD,FADS1
Mevalonate Pathway I	6.16E-01	1.54E-01		ACAT2,HMGCS1
Guanosine Nucleotides Degradation III	6.16E-01	1.54E-01		NT5C2,AOX1
Myc Mediated Apoptosis Signaling	6.16E-01	1.03E-01		MYC,NRAS,IGF1R,MAPK10,SFN,FAS
Superpathway of Melatonin Degradation	6.16E-01	1.03E-01		UGT2B17,CYP19A1,SMOX,CYP51A1,CYP1B1,MAOA
Role of JAK2 in Hormone-like Cytokine Signaling	6.09E-01	1.14E-01		JAK1,IRS1,JAK2,PRLR
Mouse Embryonic Stem Cell Pluripotency	6.02E-01	9.47E-02	-2.333	MYC,JAK1,NRAS,LIF,FZD9,TCF7L1,JAK2,TCF3,TCF7L2
Tumoricidal Function of Hepatic Natural Killer Cells	6.01E-01	1.25E-01		DFFB,CASP7,FAS
Role of JAK1, JAK2 and TYK2 in Interferon Signaling	6.01E-01	1.25E-01		JAK1,JAK2,IFNAR1
Dopamine Degradation	6.01E-01	1.25E-01		ALDH1B1,SMOX,MAOA
nNOS Signaling in Neurons	5.98E-01	1.06E-01		CAPN8,PRKCD,CAPN9,PRKD3,RASD1
IL-3 Signaling	5.95E-01	9.86E-02	-2.646	GAB2,FOS,JAK1,NRAS,PRKCD,JAK2,PRKD3
2-ketoglutarate Dehydrogenase Complex	5.85E-01	2.5E-01		DHTKD1
Spermine and Spermidine Degradation I	5.85E-01	2.5E-01		SMOX
Regulation of the Epithelial-Mesenchymal Transition Pathway	5.85E-01	8.7E-02		JAK1,NRAS,ESRP2,SMAD3,WNT9A,SNAI1,FZD9,TCF7L1,JAK2,TCF3,FGF13,MET,BRAF,FGFR4,ZEB2,TCF7L2
Regulation of eIF4 and p70S6K Signaling	5.85E-01	8.9E-02	-0.707	NRAS,RPS27,IRS1,PPM1J,RPS9,ITGA2,AGO2,ITGA5,PPP2R2C,PPP2R5E,RPS5,EIF2S1,PPP2R1B
Epithelial Adherens Junction Signaling	5.85E-01	8.9E-02		MET,EPN3,TUBA1B,NRAS,TUBB6,SNAI1,SSX2IP,TUBA1C,WASF1,TCF7L1,TUBB,TCF3,TCF7L2
Renin-Angiotensin Signaling	5.76E-01	9.17E-02	-1.897	ADCY9,FOS,PAK4,NRAS,PRKCD,SHC2,MAPK10,PRKAG2,JAK2,PRKD3
Basal Cell Carcinoma Signaling	5.76E-01	9.72E-02		GLIS2,WNT9A,FZD9,BMP7,TCF7L1,TCF3,TCF7L2
Urate Biosynthesis/Inosine 5'-phosphate Degradation	5.69E-01	1.43E-01		NT5C2,AOX1
Phenylalanine Degradation IV (Mammalian, via Side Chain)	5.69E-01	1.43E-01		SMOX,MAOA
Bupropion Degradation	5.68E-01	1.2E-01		CYP19A1,CYP51A1,CYP1B1
Germ Cell-Sertoli Cell Junction Signaling	5.68E-01	8.75E-02		EPN3,TUBA1B,PAK4,NRAS,TNFRSF1A,ITGA2,MAP3K4,TUBB,PLS1,TUBB6,MAPK10,TUBA1C,MTMR2,MAP3K8
Ephrin B Signaling	5.58E-01	9.59E-02		RGS3,KALRN,VAV3,GNAZ,GNA13,GNG12,GNG7
TNFR1 Signaling	5.52E-01	1.02E-01	-2.236	FOS,PAK4,TNFRSF1A,IKBKE,CASP7
Androgen Signaling	5.47E-01	9.01E-02	-0.447	HSPA4,PRKCD,SMAD3,PRKAG2,GNAZ,GNA13,PRKD3,CCND1,GNG12,GNG7
ErbB Signaling	5.47E-01	9.3E-02		FOS,PAK4,NRAS,PRKCD,ERBB4,MAPK10,PRKD3,AREG
Hepatic Cholestasis	5.44E-01	8.64E-02		ADCY9,LIF,TNFRSF1A,RARA,PPRC1,FGFR4,PRKCD,MAPK10,PRKAG2,NR5A2,IKBKE,MAP3K4,ABCC3,PRKD3
Acetone Degradation I (to Methylglyoxal)	5.37E-01	1.15E-01		CYP19A1,CYP51A1,CYP1B1
Protein Kinase A Signaling	5.36E-01	8.07E-02		AKAP8,SMAD3,ANAPC1,GNG7,CDKN3,CDC25B,BRAF,PLCD3,DUSP10,GNA13,PRKD3,GNG12,HIST2H3C,CDC25A,CDC25C,PYGL,ANAPC7,TCF7L1,TCF3,PTP4A1,PDE8A,ADCY9,PTPRH,ADD3,PRKCD,PRKAG2,DUSP4,SFN,TCF7L2,CDC27,DUSP16
Nicotine Degradation III	5.3E-01	1E-01		UGT2B17,CYP19A1,AOX1,CYP51A1,CYP1B1
Neuregulin Signaling	5.15E-01	9.09E-02	-1.633	MYC,NRAS,PRKCD,ERBB4,ITGA2,ITGA5,PRKD3,AREG
G Beta Gamma Signaling	5.15E-01	9.09E-02		NRAS,PRKCD,PRKAG2,GNAZ,GNA13,PRKD3,GNG12,GNG7
UVA-Induced MAPK Signaling	5.15E-01	9.09E-02		PLCD3,FOS,NRAS,SMPD4,TIPARP,PARP2,MAPK10,RPS6KA3
IL-15 Production	5.07E-01	1.11E-01		JAK1,JAK2,FRK
D-myo-inositol (1,4,5)-Trisphosphate Biosynthesis	5.07E-01	1.11E-01		PLCD3,PIP4K2A,PLCH1
Protein Citrullination	5.04E-01	2E-01		PADI3
Pentose Phosphate Pathway (Oxidative Branch)	5.04E-01	2E-01		G6PD
Ceramide Biosynthesis	5.04E-01	2E-01		DEGS2
Citrulline-Nitric Oxide Cycle	5.04E-01	2E-01		ASS1
PPARα/RXRα Activation	4.98E-01	8.38E-02	1.667	NRAS,SMAD3,CKAP5,NCOA6,IKBKE,BCL3,JAK2,PLCD3,ADCY9,APOA1,GPD2,IRS1,CLOCK,PRKAG2,NCOR2
IL-17A Signaling in Airway Cells	4.97E-01	9.38E-02		JAK1,TRAF3IP2,MAPK10,IKBKE,MUC5B,JAK2
CD27 Signaling in Lymphocytes	4.89E-01	9.62E-02		FOS,MAPK10,IKBKE,MAP3K8,MAP3K4
Granzyme B Signaling	4.88E-01	1.25E-01		DFFB,LMNB1
Methionine Degradation I (to Homocysteine)	4.88E-01	1.25E-01		SUV39H2,PRMT3
Role of PKR in Interferon Induction and Antiviral Response	4.83E-01	1E-01		TNFRSF1A,IKBKE,EIF2AK2,EIF2S1
Axonal Guidance Signaling	4.71E-01	7.85E-02		TUBA1B,RGS3,SEMA6B,TUBB,ABLIM1,GNG7,PLCD3,SRGAP1,PSMD14,TUBA1C,GNA13,PRKD3,GNG12,SEMA3G,PAK4,NRAS,KALRN,ADAM2,WNT9A,C9orf3,ITGA2,ITGA5,FZD9,GNAZ,ADAMTS9,PDGFB,MET,GLIS2,TUBB6,PRKCD,PRKAG2,BMP7,EPHA2,NRP1
Mechanisms of Viral Exit from Host Cells	4.61E-01	9.76E-02		PRKCD,XPO1,PRKD3,LMNB1
Regulation of IL-2 Expression in Activated and Anergic T Lymphocytes	4.59E-01	8.86E-02		FOS,NRAS,VAV3,SMAD3,MAPK10,TOB1,IKBKE
γ-linolenate Biosynthesis II (Animals)	4.53E-01	1.18E-01		SLC27A6,FADS1
Adenosine Nucleotides Degradation II	4.53E-01	1.18E-01		NT5C2,AOX1
Superpathway of Geranylgeranyldiphosphate Biosynthesis I (via Mevalonate)	4.53E-01	1.18E-01		ACAT2,HMGCS1
Arginine Biosynthesis IV	4.4E-01	1.67E-01		ASS1
Urea Cycle	4.4E-01	1.67E-01		ASS1
Glycerol Degradation I	4.4E-01	1.67E-01		GPD2
UDP-N-acetyl-D-glucosamine Biosynthesis II	4.4E-01	1.67E-01		GNPNAT1
GDP-mannose Biosynthesis	4.4E-01	1.67E-01		PMM2
Macropinocytosis Signaling	4.31E-01	8.82E-02	-2.236	MET,NRAS,PRKCD,ITGA5,PRKD3,PDGFB
PPAR Signaling	4.29E-01	8.51E-02	2.121	FOS,NRAS,TNFRSF1A,PDGFRA,IKBKE,NCOR2,NRIP1,PDGFB
Cysteine Biosynthesis III (mammalia)	4.22E-01	1.11E-01		SUV39H2,PRMT3
LXR/RXR Activation	4.19E-01	8.26E-02	-1.134	C4A/C4B,SCD,LYZ,LDLR,APOA1,TNFRSF1A,NCOR2,CLU,CYP51A1,APOD
Prostate Cancer Signaling	4.16E-01	8.54E-02		NRAS,TFDP1,PA2G4,SUV39H1,NKX3-1,MDM2,CCND1
IL-12 Signaling and Production in Macrophages	4.1E-01	8.15E-02		JMJD6,FOS,LYZ,APOA1,PRKCD,MAPK10,IKBKE,MAP3K8,PRKD3,CLU,APOD
Sphingosine-1-phosphate Signaling	4.06E-01	8.26E-02	-2.121	PLCD3,ADCY9,SMPD4,S1PR5,PDGFRA,SPHK1,GNA13,PDGFB,CASP7
iNOS Signaling	4.02E-01	9.09E-02	-2.000	FOS,JAK1,IKBKE,JAK2
Xenobiotic Metabolism Signaling	3.97E-01	7.78E-02		ALDH1B1,NRAS,UGT2B17,MAP3K4,CYP1B1,CHST15,PTGES3,SMOX,PPM1J,PRKCD,MAP3K8,PPP2R2C,UGT2B11,NCOR2,NRIP1,PPP2R5E,ABCC3,PRKD3,PPP2R1B,DNAJC7,MAOA
Acetyl-CoA Biosynthesis I (Pyruvate Dehydrogenase Complex)	3.88E-01	1.43E-01		DLAT
Inositol Pyrophosphates Biosynthesis	3.88E-01	1.43E-01		IPPK
Adipogenesis pathway	3.87E-01	8.06E-02		TNFRSF1A,FGFR4,EZH2,SMAD3,NR2F2,CLOCK,FZD9,SOX9,BMP7,BSCL2
Cytotoxic T Lymphocyte-mediated Apoptosis of Target Cells	3.85E-01	9.38E-02		DFFB,CASP7,FAS
Aldosterone Signaling in Epithelial Cells	3.74E-01	7.89E-02		PLCD3,HSPA4,DNAJC17,DNAJC9,PRKCD,HSPB8,DNAJC2,HSPD1,DNAJC22,PIP4K2A,PRKD3,DNAJC7
IL-17 Signaling	3.73E-01	8.33E-02		JAK1,NRAS,TRAF3IP2,MAPK10,MUC5B,JAK2
Nicotine Degradation II	3.7E-01	8.47E-02		UGT2B17,CYP19A1,AOX1,CYP51A1,CYP1B1
Granzyme A Signaling	3.66E-01	1E-01		HMGB2,SET
Purine Nucleotides Degradation II (Aerobic)	3.66E-01	1E-01		NT5C2,AOX1
Tryptophan Degradation III (Eukaryotic)	3.66E-01	1E-01		ACAT2,KYNU
Circadian Rhythm Signaling	3.65E-01	9.09E-02		BHLHE40,CRY2,CLOCK
G Protein Signaling Mediated by Tubby	3.65E-01	9.09E-02		JAK2,GNG12,GNG7
LPS-stimulated MAPK Signaling	3.6E-01	8.22E-02	-1.633	FOS,NRAS,PRKCD,MAPK10,IKBKE,PRKD3
FXR/RXR Activation	3.56E-01	7.87E-02		C4A/C4B,APOA1,SCARB1,CYP19A1,FGFR4,RARA,MAPK10,NR5A2,CLU,APOD
Estrogen Receptor Signaling	3.56E-01	7.87E-02		TAF4B,DDX5,NRAS,HNRNPD,NCOR2,NRIP1,NR3C1,CARM1,PGR,HIST2H3C
ErbB4 Signaling	3.55E-01	8.33E-02	-1.000	NRAS,YAP1,PRKCD,ERBB4,PRKD3
FAK Signaling	3.52E-01	8.05E-02		CAPN8,PAK4,NRAS,HMMR,ITGA2,ITGA5,CAPN9
Synaptic Long Term Depression	3.51E-01	7.8E-02	-1.508	PLCD3,NRAS,PPM1J,PRKCD,IGF1R,PPP2R2C,GNAZ,GNA13,PPP2R5E,PPP2R1B,PRKD3
Tryptophan Degradation to 2-amino-3-carboxymuconate Semialdehyde	3.45E-01	1.25E-01		KYNU
Sphingomyelin Metabolism	3.45E-01	1.25E-01		SMPD4
Endoplasmic Reticulum Stress Pathway	3.41E-01	9.52E-02		EIF2S1,CASP7
GNRH Signaling	3.37E-01	7.75E-02	-2.530	ADCY9,FOS,PAK4,NRAS,PRKCD,MAPK10,PRKAG2,MAP3K8,MAP3K4,PRKD3
Estrogen-Dependent Breast Cancer Signaling	3.28E-01	8.06E-02	-2.236	FOS,NRAS,CYP19A1,IGF1R,CCND1
Endothelin-1 Signaling	3.27E-01	7.6E-02	-1.387	MYC,BRAF,FOS,ADCY9,PLCD3,NRAS,PRKCD,SHC2,MAPK10,GNA13,GNAZ,PRKD3,CASP7
Coagulation System	3.27E-01	8.57E-02		BDKRB2,SERPINA5,THBD
IL-17A Signaling in Fibroblasts	3.27E-01	8.57E-02		FOS,TRAF3IP2,IKBKE
Triacylglycerol Biosynthesis	3.27E-01	8.57E-02		LCLAT1,ELOVL2,ELOVL6
Stearate Biosynthesis I (Animals)	3.27E-01	8.57E-02		SLC27A6,ELOVL2,ELOVL6
Noradrenaline and Adrenaline Degradation	3.27E-01	8.57E-02		ALDH1B1,SMOX,MAOA
HER-2 Signaling in Breast Cancer	3.23E-01	7.89E-02		NRAS,PRKCD,MDM2,PRKD3,CCND1,AREG
IL-4 Signaling	3.23E-01	7.89E-02		IL4R,JAK1,NRAS,IRS1,JAK2,NR3C1
p38 MAPK Signaling	3.22E-01	7.69E-02	-1.890	CDC25B,MYC,DAXX,TIFA,TNFRSF1A,DUSP10,RPS6KA3,FAS,HIST2H3C
Polyamine Regulation in Colon Cancer	3.18E-01	9.09E-02		MYC,PSME4
Rac Signaling	3.15E-01	7.69E-02	-2.828	PAK4,TIAM1,NRAS,ITGA2,ITGA5,WASF1,PIP4K2A,IQGAP3
Antiproliferative Role of Somatostatin Receptor 2	3.15E-01	7.94E-02	-1.000	BRAF,NRAS,SSTR2,GNG12,GNG7
Role of JAK1 and JAK3 in γc Cytokine Signaling	3.15E-01	7.94E-02		IL4R,JAK1,NRAS,IRS1,JAK2
PTEN Signaling	3.12E-01	7.63E-02	3.000	NRAS,FGFR4,ITGA2,IGF1R,PDGFRA,ITGA5,IKBKE,CCND1,MAGI3
RhoGDI Signaling	3.12E-01	7.51E-02	2.333	PAK4,ARHGDIG,ITGA2,ITGA5,WASF1,GNAZ,GNG7,ARHGEF2,GNA13,PIP4K2A,DLC1,CDH13,GNG12
Pathogenesis of Multiple Sclerosis	3.08E-01	1.11E-01		CCR5
Assembly of RNA Polymerase I Complex	3.08E-01	1.11E-01		POLR1B
Prostanoid Biosynthesis	3.08E-01	1.11E-01		PTGES3
Leucine Degradation I	3.08E-01	1.11E-01		MCCC2
Ketolysis	3.08E-01	1.11E-01		ACAT2
UDP-N-acetyl-D-galactosamine Biosynthesis II	3.08E-01	1.11E-01		GNPNAT1
Ephrin Receptor Signaling	3.04E-01	7.47E-02		PAK4,NRAS,RGS3,KALRN,ITGA2,ITGA5,GNAZ,JAK2,PDGFB,GNG7,GNA13,EPHA2,GNG12
mTOR Signaling	3.03E-01	7.45E-02	1.000	NRAS,DDIT4,RPS27,RPS6KA3,PPM1J,PRKCD,IRS1,RPS9,PRKAG2,PPP2R2C,PPP2R5E,RPS5,PRKD3,PPP2R1B
Cardiac β-adrenergic Signaling	3.01E-01	7.52E-02	-0.378	PDE8A,ADCY9,AKAP8,PPM1J,PRKAG2,PPP2R2C,PPP2R5E,PPP2R1B,GNG12,GNG7
Estrogen Biosynthesis	2.94E-01	8.11E-02		CYP19A1,CYP51A1,CYP1B1
Non-Small Cell Lung Cancer Signaling	2.9E-01	7.69E-02		NRAS,TFDP1,PA2G4,SUV39H1,CCND1
Reelin Signaling in Neurons	2.89E-01	7.59E-02		ITGA2,MAPK10,ITGA5,LRP8,ARHGEF2,FRK
Role of Wnt/GSK-3β Signaling in the Pathogenesis of Influenza	2.89E-01	7.59E-02		WNT9A,FZD9,TCF7L1,TCF3,IFNAR1,TCF7L2
NGF Signaling	2.87E-01	7.48E-02	-2.121	NRAS,SMPD4,PRKCD,MAPK10,RPS6KA3,IKBKE,MAP3K8,MAP3K4
CNTF Signaling	2.79E-01	7.69E-02	-2.000	JAK1,NRAS,RPS6KA3,JAK2
April Mediated Signaling	2.79E-01	7.89E-02		FOS,MAPK10,IKBKE
IL-22 Signaling	2.78E-01	8.33E-02		JAK1,MAPK10
RhoA Signaling	2.77E-01	7.38E-02	-2.121	ANLN,RTKN,CIT,IGF1R,CDC42EP1,WASF1,GNA13,PIP4K2A,DLC1
Glycogen Degradation II	2.77E-01	1E-01		PYGL
Glycine Betaine Degradation	2.77E-01	1E-01		SHMT1
Signaling by Rho Family GTPases	2.74E-01	7.26E-02	-2.496	PAK4,DIAPH3,ITGA2,ITGA5,WASF1,GNAZ,GNG7,FOS,STMN1,CIT,MAPK10,CDC42EP1,ARHGEF2,GNA13,PIP4K2A,CDH13,GNG12
Erythropoietin Signaling	2.68E-01	7.46E-02		FOS,NRAS,PRKCD,JAK2,PRKD3
Melatonin Degradation I	2.66E-01	7.55E-02		UGT2B17,CYP19A1,CYP51A1,CYP1B1
Role of Lipids/Lipid Rafts in the Pathogenesis of Influenza	2.6E-01	8E-02		RSAD2,IFNAR1
IL-17A Signaling in Gastric Cells	2.6E-01	8E-02		FOS,MAPK10
Remodeling of Epithelial Adherens Junctions	2.57E-01	7.35E-02		MET,TUBA1B,TUBB6,TUBA1C,TUBB
B Cell Activating Factor Signaling	2.5E-01	7.5E-02		FOS,MAPK10,IKBKE
Transcriptional Regulatory Network in Embryonic Stem Cells	2.5E-01	7.5E-02		TCF7L1,SET,FOXC1
Glutaryl-CoA Degradation	2.5E-01	9.09E-02		ACAT2
Pentose Phosphate Pathway	2.5E-01	9.09E-02		G6PD
Cleavage and Polyadenylation of Pre-mRNA	2.26E-01	8.33E-02		CPSF3
Ubiquinol-10 Biosynthesis (Eukaryotic)	2.26E-01	8.33E-02		COQ3
Glycogen Degradation III	2.26E-01	8.33E-02		PYGL
Fatty Acid Activation	2.05E-01	7.69E-02		SLC27A6
Histamine Degradation	2.05E-01	7.69E-02		ALDH1B1

## Sheet: LET+MK-0646
Ingenuity Canonical Pathways	-log(p-value)	Ratio	z-score	Molecules
Germ Cell-Sertoli Cell Junction Signaling	6.75E00	2.5E-01		MAP2K4,PIK3CA,TGFBR1,PVRL3,WASL,MLLT4,KRAS,MAP3K5,MAP3K4,PIK3R4,IQGAP1,PTK2,AGGF1,RHOT1,PIK3C3,MAP3K7,RHOU,TUBA3C/TUBA3D,MTMR2,TUBA3E,RAB8B,ATM,ITGB1,PIK3C2A,TJP1,MAP3K13,ITGA2,PLS1,PIK3R3,MAP3K12,CDH1,CDH2,RHOQ,RND3,FER,PAK2,PIK3CB,CLINT1,FNBP1,CTNND1
Molecular Mechanisms of Cancer	6.5E00	1.95E-01		CDKN2A,MAP2K4,BMP4,TGFBR1,SOS2,TAB2,KRAS,PIK3R4,CCND1,PTK2,RB1,MAP3K7,PLCB1,GNA13,GSK3B,BRCA1,PRKD3,RASA1,ATM,SMAD9,PTCH1,RALBP1,APC,PIK3R3,CDH1,RHOQ,GAB1,RND3,PTPN11,FZD6,FNBP1,PIK3CA,TCF4,NFKBIE,LRP6,CDK4,BMPR2,CRK,SMAD5,MAP3K5,E2F3,CDKN2B,BCL2,BRAF,SYNGAP1,NLK,RHOT1,PIK3C3,SOS1,RHOU,ITGB1,NAIP,ARHGEF12,PIK3C2A,ITGA2,WNT2B,APAF1,GNAQ,XIAP,SIN3A,NBN,PLCB4,PRKCI,FZD4,NF1,PAK2,ATR,PIK3CB,RBPJ,BCL2…
HGF Signaling	6.02E00	2.76E-01	-4.914	MAP2K4,CDKN2A,PIK3CA,SOS2,KRAS,MAP3K4,MAP3K5,PIK3R4,CCND1,PTK2,PIK3C3,SOS1,MAP3K7,PRKD3,ATM,ITGB1,PIK3C2A,MAP3K13,ITGA2,ATF2,ELF1,MET,PIK3R3,DOCK1,MAP3K12,PRKCI,PTPN11,GAB1,PIK3CB
SAPK/JNK Signaling	5.48E00	2.77E-01	-4.200	MAP2K4,PIK3CA,NFATC3,SOS2,CRK,KRAS,MAP3K4,MAP3K5,PIK3R4,LCK,PIK3C3,SOS1,MAP3K7,GNA13,ATM,PIK3C2A,MAP3K13,MAPK8IP3,ATF2,MAP4K3,PIK3R3,MAP3K12,GAB1,ZAK,PIK3CB,MAP4K5
NGF Signaling	5.33E00	2.62E-01	-4.707	MAP2K4,PIK3CA,SOS2,RPS6KA3,TRIO,CRK,KRAS,MAP3K4,MAP3K5,PIK3R4,ROCK2,PIK3C3,CREB1,SOS1,MAP3K7,ATM,RPS6KB1,PIK3C2A,MAP3K13,RPS6KA5,SMPD2,ATF2,ROCK1,PIK3R3,MAP3K12,GAB1,PTPN11,PIK3CB
p53 Signaling	5.12E00	2.65E-01	-0.655	CDKN2A,PIK3CA,JMY,PIAS1,CDK4,PIK3R4,CCND1,BCL2,RB1,KAT2B,THBS1,STAG1,PIK3C3,GSK3B,BRCA1,ATM,TP53INP1,PIK3C2A,MED1,TOPBP1,APAF1,TP53BP2,PIK3R3,ATR,PIK3CB,DRAM1
Glioblastoma Multiforme Signaling	4.69E00	2.26E-01	-3.651	CDKN2A,TSC1,PIK3CA,SOS2,CDK4,KRAS,E2F3,PIK3R4,CCND1,RB1,RHOT1,PIK3C3,SOS1,RHOU,IGF1R,PLCB1,GSK3B,EGFR,ATM,RPS6KB1,PIK3C2A,ITPR2,WNT2B,APC,PIK3R3,PLCB4,RHOQ,FZD4,RND3,NF1,FZD6,PIK3CB,FNBP1
Non-Small Cell Lung Cancer Signaling	4.54E00	2.92E-01	-2.840	CDKN2A,PIK3CA,PIK3C2A,ITPR2,SOS2,CDK4,KRAS,PIK3R4,CCND1,SIN3A,PIK3R3,RB1,STK4,PIK3C3,SOS1,FOXO3,PIK3CB,EGFR,ATM
Role of CHK Proteins in Cell Cycle Checkpoint Control	4.47E00	3.09E-01	-1.387	MRE11A,RFC1,E2F3,RAD50,NBN,PPP2R3A,PPM1J,RAD17,PPM1L,ATMIN,ATR,CLSPN,TLK1,TLK2,PPP2R5E,BRCA1,ATM
Actin Nucleation by ARP-WASP Complex	4.35E00	3.04E-01	-3.000	ITGB1,ACTR2,WASL,SOS2,ITGA2,KRAS,ROCK2,ROCK1,WIPF1,PPP1R12B,RHOQ,RND3,PPP1R12A,RHOT1,SOS1,RHOU,FNBP1
Melanoma Signaling	4.18E00	3.33E-01		CDKN2A,PIK3CA,PIK3C2A,CDK4,KRAS,PIK3R4,CCND1,BRAF,PIK3R3,RB1,CDH1,PIK3C3,PIK3CB,ATM
HIPPO signaling	4.17E00	2.56E-01	0.500	DLG1,YAP1,FAT4,PPP1R3C,YWHAZ,FRMD6,SMAD5,LATS2,STK3,PPP1R14B,TP53BP2,ITCH,STK4,TEAD1,PPP1R12A,PPP2R3A,PPM1J,PPM1L,PPP2R5E,PARD3,INADL,LATS1
Role of BRCA1 in DNA Damage Response	4.09E00	2.81E-01	-1.732	RBL2,TOPBP1,FANCG,RFC1,MRE11A,BRCC3,E2F3,RAD50,NBN,RB1,POU2F1,MSH2,SMARCA2,MSH6,ATR,STAT1,BRCA1,ATM
HER-2 Signaling in Breast Cancer	4.03E00	2.63E-01		ITGB1,TSC1,PIK3CA,PIK3C2A,SOS2,KRAS,MAP3K5,PIK3R4,PARD6A,CCND1,PIK3R3,PRKCI,PIK3C3,SOS1,PIK3CB,GSK3B,PARD3,PRKD3,EGFR,ATM
UVA-Induced MAPK Signaling	4E00	2.5E-01	-3.606	MAP2K4,RPS6KB1,PIK3CA,PIK3C2A,PARP4,RPS6KA3,RPS6KA5,TNKS2,KRAS,PIK3R4,SMPD2,PIK3R3,PLCB4,TNKS,PIK3C3,PLCB1,PARP11,PIK3CB,STAT1,EGFR,ATM,PARP14
Glioma Signaling	3.93E00	2.42E-01	-3.441	CDKN2A,RBL2,PIK3CA,PIK3C2A,CAMK1D,SOS2,CDK4,KRAS,PIK3R4,E2F3,CCND1,CDKN2B,SIN3A,PIK3R3,RB1,PRKCI,PIK3C3,SOS1,IGF1R,PIK3CB,PRKD3,EGFR,ATM
Mouse Embryonic Stem Cell Pluripotency	3.93E00	2.42E-01	-3.545	TCF4,PIK3CA,BMP4,PIK3C2A,SMAD9,SOS2,BMPR2,KRAS,SMAD5,PIK3R4,XIAP,APC,PIK3R3,FZD4,PTPN11,PIK3C3,SOS1,MAP3K7,FZD6,PIK3CB,GSK3B,TCF7L2,ATM
Signaling by Rho Family GTPases	3.92E00	1.88E-01	-4.867	MAP2K4,PIK3CA,DIAPH3,WASF3,WASL,PIKFYVE,MYLK,PIK3R4,IQGAP1,PARD6A,CDH11,CLIP1,PTK2,ROCK2,PPP1R12B,PPP1R12A,RHOT1,PIK3C3,CIT,RHOU,GNA13,GNG12,ATM,ITGB1,ACTR2,NEDD4,ARHGEF12,PIK3C2A,ITGA2,RDX,GNAQ,ROCK1,PIK3R3,MAP3K12,WIPF1,CDH1,CDH2,PRKCI,RHOQ,RND3,PAK2,PIK3CB,PARD3,FNBP1
Role of p14/p19ARF in Tumor Suppression	3.82E00	3.67E-01	1.897	CDKN2A,PIK3R3,RB1,PIK3CA,PIK3C2A,NPM3,PIK3C3,TTF1,PIK3CB,PIK3R4,ATM
Prolactin Signaling	3.79E00	2.6E-01	-3.300	PIK3CA,PIK3C2A,SOS2,SOCS4,KRAS,PIK3R4,NR3C1,PIK3R3,PRKCI,SP1,PTPN11,PIK3C3,SOS1,PIK3CB,PRLR,STAT1,SOCS5,PRKD3,ATM
Estrogen-Dependent Breast Cancer Signaling	3.75E00	2.74E-01	-4.000	PIK3CA,PIK3C2A,KRAS,PIK3R4,CCND1,ATF2,HSD17B8,PIK3R3,SP1,CYP19A1,PIK3C3,CREB1,IGF1R,PIK3CB,ESR1,EGFR,ATM
Actin Cytoskeleton Signaling	3.74E00	1.89E-01		MYH10,ABI2,PIK3CA,FGD3,F2R,DIAPH3,SOS2,WASL,PIKFYVE,TRIO,CRK,MYLK,KRAS,IQGAP1,PIK3R4,SSH1,PTK2,ROCK2,PPP1R12B,PPP1R12A,PIK3C3,SOS1,GNA13,VCL,GNG12,ATM,MATK,ITGB1,ACTR2,ARHGEF12,PIK3C2A,ITGA2,RDX,APC,ROCK1,PIK3R3,DOCK1,TIAM2,PAK2,ARHGAP35,PIK3CB
Rac Signaling	3.73E00	2.31E-01	-4.264	MAP2K4,ITGB1,ACTR2,ABI2,RPS6KB1,PIK3CA,PIK3C2A,ITGA2,PIKFYVE,KRAS,IQGAP1,PIK3R4,PARD6A,PTK2,PIK3R3,MCF2L,PRKCI,PIK3C3,PAK2,SH3RF1,PIK3CB,PARD3,ELK4,ATM
Glioma Invasiveness Signaling	3.69E00	2.81E-01	-4.000	PIK3CA,PIK3C2A,F2R,KRAS,PIK3R4,PTK2,PIK3R3,RHOQ,RND3,RHOT1,PIK3C3,RHOU,ITGAV,PIK3CB,FNBP1,ATM
Superpathway of Inositol Phosphate Compounds	3.61E00	1.93E-01		PIK3CA,PTPN13,PPFIBP2,PIKFYVE,PIK3R4,PPP1R14B,OCRL,PTPN12,PLCH1,DUSP2,SACM1L,IPMK,PPP1R12A,PIK3C3,PLCB1,MTMR2,NUDT4,RASA1,ATM,PPFIA1,PIK3C2A,SEC16A,PPTC7,PAWR,PIK3R3,PPAPDC2,PLCB4,PTPN11,SYNJ1,INPP5F,PPP2R3A,DUSP23,PIK3CB,MTMR7,PPP2R5E,PPIP5K2,DUSP16
Myc Mediated Apoptosis Signaling	3.59E00	2.76E-01		MAP2K4,CDKN2A,PIK3CA,PIK3C2A,SOS2,YWHAZ,APAF1,KRAS,PIK3R4,BCL2,PIK3R3,PIK3C3,SOS1,IGF1R,PIK3CB,ATM
Prostate Cancer Signaling	3.54E00	2.44E-01		PIK3CA,PIK3C2A,NFKBIE,SOS2,KRAS,PIK3R4,CCND1,SIN3A,ATF2,BCL2,PIK3R3,RB1,HSP90B1,AR,PIK3C3,SOS1,CREB1,PIK3CB,GSK3B,ATM
IL-4 Signaling	3.54E00	2.5E-01		RPS6KB1,PIK3CA,PIK3C2A,IL13RA1,NFATC3,SOS2,KRAS,PIK3R4,NR3C1,OCRL,PIK3R3,NFAT5,SYNJ1,INPP5F,PIK3C3,SOS1,NFATC2,PIK3CB,ATM
Epithelial Adherens Junction Signaling	3.53E00	2.05E-01		MYH10,TCF4,TGFBR1,PVRL3,WASL,MLLT4,BMPR2,KRAS,CRK,IQGAP1,CLIP1,YES1,AGGF1,TUBA3C/TUBA3D,VCL,TUBA3E,FARP2,EGFR,ACTR2,APC,MET,CDH2,CDH1,MAGI1,FER,CLINT1,PARD3,ACVR2A,TCF7L2,CTNND1
PDGF Signaling	3.46E00	2.47E-01	-3.900	MAP2K4,PIK3CA,PIK3C2A,SOS2,CRK,KRAS,PIK3R4,OCRL,PIK3R3,INPP5F,ABL2,SYNJ1,PIK3C3,SOS1,PIK3CB,EIF2AK2,STAT1,RASA1,ATM
IGF-1 Signaling	3.36E00	2.27E-01	-2.236	RPS6KB1,NEDD4,PIK3CA,PIK3C2A,SOS2,YWHAZ,SOCS4,KRAS,PIK3R4,IGFBP2,PIK3R3,PTK2,PRKCI,PTPN11,PIK3C3,SOS1,FOXO3,IGF1R,PIK3CB,SOCS5,RASA1,ATM
Protein Ubiquitination Pathway	3.35E00	1.76E-01		USP24,UBR2,USP53,DNAJC3,DNAJC13,USP54,FBXW7,DNAJC10,ANAPC1,UBE4A,USP48,USO1,USP8,HSPA4,USP7,DNAJC28,HSP90B1,USP13,USP42,USP47,BRCA1,DNAJC16,USP28,PSMB9,NEDD4,USP15,USP38,DNAJC27,USP9X,BIRC6,DNAJC2,USP6,USP33,UBE3A,XIAP,USP32,UBE2H,CUL2,UBR1,USP46,USP37,SMURF2,USP34,USP51,USP25
Telomere Extension by Telomerase	3.35E00	4.67E-01		TNKS,HNRNPA2B1,TNKS2,MRE11A,TERF1,RAD50,NBN
PI3K/AKT Signaling	3.34E00	2.11E-01	-0.408	TSC1,PIK3CA,NFKBIE,SOS2,KRAS,MAP3K5,CCND1,OCRL,BCL2,HSP90B1,PPM1J,PPM1L,SOS1,FOXO3,GSK3B,ITGB1,RPS6KB1,ITGA2,YWHAZ,PIK3R3,SYNJ1,INPP5F,GAB1,PPP2R3A,PIK3CB,PPP2R5E
Neurotrophin/TRK Signaling	3.31E00	2.54E-01	-4.000	MAP2K4,PIK3CA,PIK3C2A,SOS2,KRAS,MAP3K5,PIK3R4,ATF2,PIK3R3,GAB1,PTPN11,PIK3C3,SOS1,CREB1,PIK3CB,FRS2,ATM
Ovarian Cancer Signaling	3.26E00	2.06E-01		CDKN2A,TCF4,PIK3CA,CDK4,KRAS,PIK3R4,CCND1,BCL2,BRAF,RB1,PIK3C3,GSK3B,BRCA1,EGFR,ATM,RPS6KB1,PIK3C2A,WNT2B,APC,SIN3A,PIK3R3,FZD4,MSH2,MSH6,FZD6,PIK3CB,TCF7L2
EGF Signaling	3.25E00	2.68E-01	-3.357	MAP2K4,RPS6KB1,PIK3CA,PIK3C2A,ITPR2,SOS2,PIK3R4,PIK3R3,PIK3C3,SOS1,PIK3CB,STAT1,RASA1,EGFR,ATM
Regulation of eIF4 and p70S6K Signaling	3.18E00	1.99E-01	-2.668	PIK3CA,SOS2,EIF4A2,KRAS,PIK3R4,PIK3C3,PPM1J,RPS9,SOS1,PPM1L,EIF3A,RPS5,ATM,ITGB1,PABPC1,RPS6KB1,PIK3C2A,RPS2,ITGA2,RPS10,EIF4G3,RPS29,PIK3R3,PPP2R3A,AGO3,PIK3CB,PPP2R5E,AGO4,RPSA
mTOR Signaling	3.17E00	1.86E-01	0.447	TSC1,NAPEPLD,PIK3CA,RPS6KA3,KRAS,EIF4A2,PIK3R4,RHOT1,PIK3C3,PPM1J,PPM1L,RPS9,RHOU,PRKAA1,EIF3A,RPS5,PRKD3,ATM,RPS6KB1,PIK3C2A,RPS2,RPS10,EIF4G3,RPS6KA5,PIK3R3,RPS29,RHOQ,PRKCI,RND3,PPP2R3A,PIK3CB,PPP2R5E,FNBP1,ARHGAP8/PRR5-ARHGAP8,RPSA
ERK5 Signaling	3.15E00	2.54E-01	-3.357	RPS6KB1,GNAQ,YWHAZ,MEF2A,RPS6KA3,KRAS,RPS6KA5,ATF2,GAB1,PTPN11,CREB1,FOXO3,GNA13,WNK1,ELK4,EGFR
Cholecystokinin/Gastrin-mediated Signaling	3.1E00	2.18E-01	-4.690	MAP2K4,ITPR2,SOS2,GNAQ,MEF2A,KRAS,ATF2,ROCK2,PTK2,ROCK1,PLCB4,PRKCI,RHOQ,RND3,RHOT1,SOS1,RHOU,PLCB1,GNA13,PRKD3,FNBP1,EGFR
CNTF Signaling	3.1E00	2.69E-01	-3.742	RPS6KB1,PIK3CA,PIK3C2A,RPS6KA3,KRAS,RPS6KA5,PIK3R4,PIK3R3,PTPN11,PIK3C3,SOS1,PIK3CB,STAT1,ATM
Endometrial Cancer Signaling	3.1E00	2.69E-01		PIK3R3,CDH1,PIK3CA,PIK3C2A,PIK3C3,FOXO3,SOS1,SOS2,PIK3CB,KRAS,GSK3B,PIK3R4,CCND1,ATM
Hereditary Breast Cancer Signaling	3.05E00	2.09E-01		PIK3CA,PIK3C2A,WEE1,FANCG,CDK4,RFC1,MRE11A,KRAS,POLR2B,PIK3R4,CCND1,RAD50,NBN,PIK3R3,PALB2,RB1,MSH2,SMARCA2,PIK3C3,MSH6,PIK3CB,ATR,BRCA1,ATM
Thrombin Signaling	3.04E00	1.83E-01	-4.802	PIK3CA,F2R,CAMK1D,KRAS,MYLK,PIK3R4,ROCK2,PTK2,PPP1R12B,PPP1R12A,RHOT1,PIK3C3,CREB1,SOS1,RHOU,PLCB1,GNA13,PRKD3,GNG12,ATM,EGFR,RPS6KB1,ARHGEF12,PIK3C2A,ITPR2,GNAQ,PIK3R3,ROCK1,PLCB4,PRKCI,RHOQ,RND3,PIK3CB,GATA3,FNBP1
UVB-Induced MAPK Signaling	3.01E00	2.64E-01	-3.742	MAP2K4,RPS6KB1,PIK3CA,PIK3C2A,RPS6KA3,RPS6KA5,PIK3R4,PIK3R3,PRKCI,PIK3C3,PIK3CB,PRKD3,EGFR,ATM
Small Cell Lung Cancer Signaling	3E00	2.39E-01		PIK3CA,PIK3C2A,NFKBIE,APAF1,CDK4,PIK3R4,CCND1,CDKN2B,SIN3A,BCL2,PTK2,PIK3R3,RB1,PIK3C3,PIK3CB,TRAF5,ATM
Melanocyte Development and Pigmentation Signaling	2.96E00	2.26E-01	-3.900	RPS6KB1,PIK3CA,PIK3C2A,SOS2,RPS6KA3,RPS6KA5,CRK,KRAS,PIK3R4,ATF2,BCL2,PIK3R3,KITLG,PTPN11,PIK3C3,SOS1,CREB1,PIK3CB,ATM
Ephrin A Signaling	2.94E00	2.71E-01		PIK3R3,ROCK1,PTK2,ROCK2,PIK3CA,PTPN11,PIK3C2A,PIK3C3,ADAM10,PIK3CB,EPHA3,PIK3R4,ATM
Angiopoietin Signaling	2.92E00	2.42E-01	-1.667	PIK3CA,PIK3C2A,NFKBIE,CRK,KRAS,PIK3R4,PTK2,PIK3R3,PTPN11,PIK3C3,PAK2,SOS1,PIK3CB,IKBKAP,RASA1,ATM
ErbB4 Signaling	2.92E00	2.5E-01	-3.742	ADAM17,PIK3CA,PIK3C2A,YAP1,SOS2,KRAS,PIK3R4,PIK3R3,PRKCI,ERBB4,PIK3C3,SOS1,PIK3CB,PRKD3,ATM
PTEN Signaling	2.88E00	2.03E-01	2.294	ITGB1,RPS6KB1,PIK3CA,TGFBR1,ITGA2,SOS2,BMPR2,KRAS,CCND1,OCRL,BCL2,PTK2,PIK3R3,MAGI1,SYNJ1,INPP5F,SOS1,FOXO3,IGF1R,PIK3CB,GSK3B,BCL2L11,EGFR,MAGI3
Integrin Signaling	2.88E00	1.78E-01	-5.048	MAP2K4,PIK3CA,SOS2,WASL,MYLK,KRAS,CRK,PIK3R4,PTK2,BRAF,PPP1R12B,PPP1R12A,RHOT1,PIK3C3,SOS1,RHOU,ITGAV,GSK3B,VCL,ATM,ITGB1,ACTR2,PIK3C2A,ASAP1,ITGA2,PIK3R3,ROCK1,ARHGAP5,DOCK1,WIPF1,RHOQ,RND3,PAK2,PIK3CB,CTTN,FNBP1
NF-κB Activation by Viruses	2.86E00	2.33E-01	-3.153	ITGB1,PIK3CA,PIK3C2A,NFKBIE,ITGA2,KRAS,PIK3R4,PIK3R3,LCK,PRKCI,PIK3C3,ITGAV,PIK3CB,IKBKAP,EIF2AK2,PRKD3,ATM
Pancreatic Adenocarcinoma Signaling	2.81E00	2.08E-01	-4.243	MAP2K4,CDKN2A,NAPEPLD,PIK3CA,TGFBR1,PIK3C2A,CDK4,KRAS,PIK3R4,E2F3,CDKN2B,CCND1,RALBP1,SIN3A,BCL2,PIK3R3,RB1,PIK3C3,PIK3CB,STAT1,EGFR,ATM
Chronic Myeloid Leukemia Signaling	2.8E00	2.15E-01		CDKN2A,PIK3CA,RBL2,TGFBR1,PIK3C2A,SOS2,CDK4,CRK,KRAS,PIK3R4,E2F3,CCND1,SIN3A,PIK3R3,RB1,PTPN11,PIK3C3,SOS1,PIK3CB,ATM
Role of Osteoblasts, Osteoclasts and Chondrocytes in Rheumatoid Arthritis	2.79E00	1.74E-01		MAP2K4,ADAM17,PIK3CA,TCF4,BMP4,NFATC3,NFKBIE,TAB2,LRP6,BMPR2,MAP3K5,SMAD5,PIK3R4,BCL2,NFAT5,PIK3C3,MAP3K7,GSK3B,TRAF5,TNFRSF11B,ATM,ITGB1,NAIP,SMAD9,PIK3C2A,ITGA2,WNT2B,IL1R1,APC,XIAP,PIK3R3,FZD4,FZD6,NFATC2,PIK3CB,DKK1,SFRP1,TCF7L2
FLT3 Signaling in Hematopoietic Progenitor Cells	2.79E00	2.3E-01		RPS6KB1,PIK3CA,PIK3C2A,SOS2,RPS6KA3,KRAS,RPS6KA5,PIK3R4,ATF2,PIK3R3,PTPN11,PIK3C3,SOS1,CREB1,PIK3CB,STAT1,ATM
IL-8 Signaling	2.78E00	1.8E-01	-5.568	MAP2K4,NAPEPLD,PIK3CA,KRAS,PIK3R4,IQGAP1,CCND1,BCL2,ROCK2,RAB11FIP2,PTK2,BRAF,RHOT1,PIK3C3,RHOU,ITGAV,GNA13,PRKD3,GNG12,ATM,EGFR,RPS6KB1,PIK3C2A,PIK3R3,ROCK1,CDH1,PRKCI,RHOQ,RND3,PAK2,PIK3CB,FNBP1,IRAK4
GDNF Family Ligand-Receptor Interactions	2.77E00	2.35E-01	-3.606	MAP2K4,PIK3CA,PIK3C2A,ITPR2,SOS2,KRAS,PIK3R4,PIK3R3,GAB1,PIK3C3,CREB1,SOS1,PIK3CB,FRS2,RASA1,ATM
FAK Signaling	2.77E00	2.18E-01		ITGB1,PIK3CA,PIK3C2A,ASAP1,SOS2,ITGA2,CRK,KRAS,PIK3R4,PIK3R3,PTK2,DOCK1,PIK3C3,SOS1,PAK2,PIK3CB,VCL,EGFR,ATM
3-phosphoinositide Biosynthesis	2.76E00	1.87E-01		PIK3CA,PTPN13,PPFIBP2,PIKFYVE,PIK3R4,PPP1R14B,PTPN12,DUSP2,SACM1L,PPP1R12A,PIK3C3,MTMR2,NUDT4,RASA1,ATM,PPFIA1,PIK3C2A,PPTC7,PAWR,PPAPDC2,PIK3R3,SYNJ1,PTPN11,PPP2R3A,DUSP23,MTMR7,PIK3CB,PPP2R5E,DUSP16
Growth Hormone Signaling	2.7E00	2.32E-01	-2.840	RPS6KB1,PIK3CA,PIK3C2A,RPS6KA3,RPS6KA5,SOCS4,PIK3R4,PIK3R3,PRKCI,PIK3C3,IGF1R,PIK3CB,STAT1,SOCS5,PRKD3,ATM
DNA Double-Strand Break Repair by Homologous Recombination	2.7E00	4.29E-01		ATRX,MRE11A,BRCA1,RAD50,ATM,NBN
RhoA Signaling	2.68E00	1.97E-01	-1.279	ACTR2,NEDD4,ARHGEF12,RDX,PIKFYVE,RAPGEF6,MYLK,ROCK2,PTK2,ROCK1,ARHGAP5,RAPGEF2,PPP1R12B,ABL2,RND3,PPP1R12A,CIT,IGF1R,ARHGAP12,ARHGAP35,GNA13,DLC1,ARHGAP8/PRR5-ARHGAP8,KTN1
ERK/MAPK Signaling	2.62E00	1.76E-01	-3.182	PIK3CA,PPP1R3C,SOS2,KRAS,CRK,PIK3R4,PPP1R14B,DUSP2,PTK2,BRAF,PPP1R12A,PPM1J,PIK3C3,CREB1,PPM1L,SOS1,STAT1,ATM,ITGB1,PIK3C2A,ITGA2,YWHAZ,RPS6KA5,ELF1,ATF2,PIK3R3,DOCK1,PRKCI,PPP2R3A,PAK2,PIK3CB,PPP2R5E,ESR1
Acute Myeloid Leukemia Signaling	2.59E00	2.21E-01	-4.123	MAP2K4,RPS6KB1,PIK3CA,TCF4,PIK3C2A,SOS2,KRAS,PIK3R4,CCND1,BRAF,PIK3R3,KITLG,PIK3C3,SOS1,PIK3CB,TCF7L2,ATM
CXCR4 Signaling	2.58E00	1.84E-01	-5.099	MAP2K4,PIK3CA,KRAS,CRK,PIK3R4,ROCK2,PTK2,RHOT1,PIK3C3,RHOU,PLCB1,GNA13,PRKD3,GNG12,ATM,PIK3C2A,ITPR2,GNAQ,ROCK1,PIK3R3,DOCK1,PLCB4,PRKCI,RHOQ,RND3,PAK2,PIK3CB,FNBP1
Renal Cell Carcinoma Signaling	2.57E00	2.25E-01	-3.873	PIK3CA,PIK3C2A,SOS2,CRK,KRAS,PIK3R4,MET,PIK3R3,GAB1,PTPN11,CUL2,PIK3C3,SOS1,PAK2,PIK3CB,ATM
PKCθ Signaling in T Lymphocytes	2.54E00	1.95E-01	-3.411	MAP2K4,PIK3CA,PIK3C2A,NFATC3,NFKBIE,MAP3K13,SOS2,KRAS,MAP3K4,MAP3K5,PIK3R4,PIK3R3,MAP3K12,LCK,POU2F1,NFAT5,PIK3C3,SOS1,ZAP70,MAP3K7,NFATC2,PIK3CB,ATM
Semaphorin Signaling in Neurons	2.52E00	2.45E-01		MET,ROCK1,PTK2,ROCK2,ITGB1,RHOQ,ARHGEF12,RND3,RHOT1,DPYSL3,PAK2,RHOU,FNBP1
JAK/Stat Signaling	2.5E00	2.22E-01	-2.500	PIK3CA,PIK3C2A,SOS2,PIAS1,GNAQ,KRAS,SOCS4,PIK3R4,PIK3R3,PTPN11,PIK3C3,SOS1,PIK3CB,STAT1,SOCS5,ATM
FGF Signaling	2.5E00	2.12E-01	-4.243	PIK3CA,PIK3C2A,SOS2,RPS6KA5,CRK,MAP3K5,PIK3R4,ATF2,MET,PIK3R3,GAB1,PTPN11,PIK3C3,SOS1,CREB1,PIK3CB,FRS2,ATM
p70S6K Signaling	2.49E00	1.93E-01	-3.411	RPS6KB1,PIK3CA,PIK3C2A,F2R,SOS2,GNAQ,YWHAZ,KRAS,PIK3R4,PIK3R3,PLCB4,PRKCI,PPP2R3A,PPM1J,PIK3C3,PPM1L,SOS1,PLCB1,PIK3CB,PPP2R5E,PRKD3,EGFR,ATM
Telomerase Signaling	2.46E00	2.02E-01	-2.668	PIK3CA,PIK3C2A,SOS2,KRAS,PIK3R4,ELF1,PIK3R3,RB1,HSP90B1,SP1,PPP2R3A,PIK3C3,PPM1J,SOS1,PPM1L,PIK3CB,PPP2R5E,TERF1,EGFR,ATM
ErbB Signaling	2.44E00	2.09E-01		MAP2K4,RPS6KB1,PIK3CA,PIK3C2A,SOS2,KRAS,PIK3R4,PIK3R3,PRKCI,ERBB4,PIK3C3,SOS1,PAK2,PIK3CB,GSK3B,PRKD3,EGFR,ATM
Insulin Receptor Signaling	2.44E00	1.87E-01		RPS6KB1,TSC1,PIK3CA,PIK3C2A,PPP1R3C,SOS2,KRAS,CRK,PIK3R4,OCRL,PPP1R14B,PIK3R3,RHOQ,PRKCI,GAB1,INPP5F,PTPN11,SYNJ1,PPP1R12A,PIK3C3,FOXO3,SOS1,PIK3CB,GSK3B,ATM
LPS-stimulated MAPK Signaling	2.44E00	2.19E-01	-3.357	MAP2K4,PIK3CA,PIK3C2A,NFKBIE,KRAS,MAP3K5,PIK3R4,ATF2,PIK3R3,PRKCI,PIK3C3,CREB1,MAP3K7,PIK3CB,PRKD3,ATM
Huntington's Disease Signaling	2.41E00	1.65E-01		MAP2K4,PIK3CA,REST,SOS2,POLR2B,PIK3R4,HSPA4,NSF,SP1,PIK3C3,CREB1,SOS1,IGF1R,PLCB1,NCOR1,GOSR1,RASA1,PRKD3,NAPB,GNG12,ATM,EGFR,PIK3C2A,CLTC,APAF1,GNAQ,RCOR1,HIP1,ZDHHC17,SIN3A,ATF2,PIK3R3,PLCB4,PRKCI,PSME4,STX16,PIK3CB,DNM1L
Ceramide Signaling	2.41E00	2.12E-01	0.728	MAP2K4,PIK3CA,PIK3C2A,KRAS,PIK3R4,SMPD2,BCL2,S1PR3,PIK3R3,PPP2R3A,PPM1J,PIK3C3,PPM1L,PIK3CB,PPP2R5E,ATM,TNFRSF11B
Cardiac Hypertrophy Signaling	2.39E00	1.66E-01	-5.578	MAP2K4,PIK3CA,TGFBR1,KRAS,MAP3K5,MAP3K4,PIK3R4,ROCK2,RHOT1,PIK3C3,SOS1,CREB1,MAP3K7,RHOU,IGF1R,PLCB1,GSK3B,GNA13,GNG12,ATM,RPS6KB1,CACNA1D,PIK3C2A,MAP3K13,MEF2A,GNAQ,CACNA1C,ATF2,PIK3R3,ADSS,ROCK1,MAP3K12,PLCB4,RHOQ,RND3,PIK3CB,FNBP1
Glucocorticoid Receptor Signaling	2.39E00	1.61E-01		MAP2K4,PIK3CA,TGFBR1,NFATC3,NFKBIE,SOS2,PBX1,KRAS,POLR2B,PIK3R4,GTF2A1,NR3C1,BCL2,HSPA4,HSP90B1,AR,KAT2B,NFAT5,NCOA2,PIK3C3,FOXO3,SOS1,CREB1,PRKAA1,MAP3K7,TAF3,NCOR1,STAT1,TAF2,ATM,PIK3C2A,MED1,NCOA3,MED14,PIK3R3,POU2F1,TAF1,SMARCA2,NCOA1,NFATC2,PIK3CB,ESR1
Thrombopoietin Signaling	2.37E00	2.36E-01	-3.606	PIK3R3,PIK3CA,PRKCI,PTPN11,PIK3C2A,PIK3C3,SOS1,PIK3CB,KRAS,STAT1,PIK3R4,PRKD3,ATM
Macropinocytosis Signaling	2.35E00	2.21E-01	-3.464	ITGB1,PIK3CA,PIK3C2A,USP6NL,ANKFY1,KRAS,PIK3R4,MET,PIK3R3,RAB5A,PRKCI,PIK3C3,PIK3CB,PRKD3,ATM
Production of Nitric Oxide and Reactive Oxygen Species in Macrophages	2.33E00	1.72E-01	-3.413	MAP2K4,PIK3CA,PPP1R3C,NFKBIE,MAP3K4,MAP3K5,PIK3R4,PPP1R14B,PPP1R12A,RHOT1,PIK3C3,PPM1J,PPM1L,MAP3K7,RHOU,STAT1,PRKD3,ATM,TNFRSF11B,PIK3C2A,MAP3K13,PCYOX1,PIK3R3,MAP3K12,RHOQ,PRKCI,RND3,PPP2R3A,PIK3CB,PPP2R5E,FNBP1
Neuregulin Signaling	2.33E00	2.05E-01	-2.887	ITGB1,RPS6KB1,ADAM17,ERBB2IP,SOS2,ITGA2,CRK,KRAS,PIK3R3,HSP90B1,PRKCI,PTPN11,ERBB4,SOS1,ERRFI1,PRKD3,EGFR,MATK
RANK Signaling in Osteoclasts	2.33E00	2.05E-01		MAP2K4,PIK3CA,PIK3C2A,NFKBIE,MAP3K13,TAB2,MAP3K4,MAP3K5,PIK3R4,XIAP,PIK3R3,MAP3K12,PIK3C3,MAP3K7,NFATC2,PIK3CB,TRAF5,ATM
RhoGDI Signaling	2.32E00	1.73E-01	4.315	WASL,PIKFYVE,CDH11,ROCK2,PPP1R12B,PPP1R12A,RHOT1,RHOU,ARHGAP12,GNA13,DLC1,GNG12,ITGB1,ACTR2,ARHGEF12,ITGA2,RDX,GNAQ,GRIP1,ARHGAP5,ROCK1,CDH2,CDH1,RHOQ,RND3,PAK2,ARHGAP35,ESR1,FNBP1,ARHGAP8/PRR5-ARHGAP8
Paxillin Signaling	2.31E00	1.96E-01	-3.900	MAP2K4,ITGB1,PIK3CA,PIK3C2A,SOS2,ITGA2,CRK,KRAS,PIK3R4,PTPN12,PIK3R3,PTK2,DOCK1,PIK3C3,SOS1,PAK2,ITGAV,PIK3CB,VCL,ATM
Sphingosine-1-phosphate Signaling	2.31E00	1.93E-01	-3.900	ASAH2B,PIK3CA,PIK3C2A,ACER2,GNAQ,PIK3R4,SMPD2,S1PR3,PTK2,PIK3R3,PLCB4,RHOQ,RND3,RHOT1,PIK3C3,RHOU,PLCB1,PIK3CB,GNA13,FNBP1,ATM
Aldosterone Signaling in Epithelial Cells	2.29E00	1.78E-01		PIK3CA,SOS2,PIKFYVE,DNAJC13,DNAJC3,DNAJC10,KRAS,PIK3R4,HSPA4,DNAJC28,HSP90B1,PIK3C3,SOS1,PLCB1,DNAJC16,PRKD3,ATM,NEDD4,PIK3C2A,ITPR2,DNAJC27,SLC12A2,DNAJC2,PIK3R3,PLCB4,PRKCI,PIK3CB
PAK Signaling	2.28E00	2.02E-01	-3.771	MAP2K4,ITGB1,PIK3CA,PIK3C2A,WASL,SOS2,ITGA2,KRAS,MYLK,EPHA3,PIK3R4,PIK3R3,PTK2,PIK3C3,SOS1,PAK2,PIK3CB,ATM
ErbB2-ErbB3 Signaling	2.23E00	2.28E-01		PIK3R3,PIK3CA,SP1,PIK3C2A,PIK3C3,SOS1,SOS2,PIK3CB,KRAS,GSK3B,PIK3R4,CCND1,ATM
Axonal Guidance Signaling	2.21E00	1.45E-01		BMP4,NFATC3,WASL,SOS2,KRAS,PIK3R4,BRCC3,PTK2,ROCK2,PLCB1,SRGAP2,GNA13,GSK3B,PLXNB3,PRKD3,RASA1,FARP2,GNG12,ATM,ACTR2,KALRN,PTCH1,PIK3R3,MET,DOCK1,ADAMTS6,PTPN11,FZD6,ADAM22,ENPEP,PIK3CA,ADAM17,PLXNA3,CRK,ROBO1,ABLIM1,EFNB2,NFAT5,GLI3,PIK3C3,SOS1,TUBA3C/TUBA3D,TUBA3E,SHANK2,ITGB1,SEMA3E,ARHGEF12,PIK3C2A,ITGA2,WNT2B,GNAQ,EPHA3,ROCK1,WIPF1,PLCB4,PRKCI,FZD4,MAG,PAK2,ADAM10,NFATC2,PIK3CB,ADAM9
B Cell Receptor Signaling	2.21E00	1.7E-01		MAP2K4,PIK3CA,NFATC3,NFKBIE,SOS2,KRAS,MAP3K4,MAP3K5,PIK3R4,OCRL,PTK2,NFAT5,PIK3C3,CREB1,SOS1,MAP3K7,GSK3B,ATM,RPS6KB1,PIK3C2A,MAP3K13,ATF2,PIK3R3,MAP3K12,PTPN11,SYNJ1,INPP5F,GAB1,NFATC2,PIK3CB
Breast Cancer Regulation by Stathmin1	2.21E00	1.68E-01		PIK3CA,CAMK1D,PPP1R3C,SOS2,KRAS,E2F3,PIK3R4,PPP1R14B,ROCK2,PPP1R12A,PIK3C3,PPM1J,PPM1L,SOS1,TUBA3C/TUBA3D,PLCB1,GNA13,TUBA3E,PRKD3,GNG12,ATM,ARHGEF12,PIK3C2A,ITPR2,GNAQ,PIK3R3,ROCK1,PLCB4,PRKCI,PPP2R3A,PIK3CB,PPP2R5E
Gαq Signaling	2.2E00	1.77E-01	-4.899	NAPEPLD,PIK3CA,NFATC3,NFKBIE,PIK3R4,ROCK2,RHOT1,PIK3C3,RHOU,PLCB1,GSK3B,PRKD3,GNG12,ATM,PIK3C2A,ITPR2,GNAQ,ROCK1,PIK3R3,PLCB4,PRKCI,RHOQ,RND3,NFATC2,PIK3CB,FNBP1
Docosahexaenoic Acid (DHA) Signaling	2.2E00	2.56E-01		PIK3R3,PIK3CA,PIK3C2A,PIK3C3,APAF1,PIK3CB,GSK3B,PIK3R4,ATM,BCL2
Regulation of the Epithelial-Mesenchymal Transition Pathway	2.19E00	1.68E-01		MAP2K4,TCF4,ADAM17,PIK3CA,TGFBR1,SOS2,KRAS,PIK3R4,PARD6A,BRAF,PIK3C3,SOS1,GSK3B,FRS2,EGFR,ATM,PIK3C2A,WNT2B,ZEB1,APC,MET,PIK3R3,CDH1,CDH2,FZD4,PTPN11,GAB1,FZD6,PIK3CB,RBPJ,TCF7L2
PEDF Signaling	2.16E00	2.11E-01	-2.138	PIK3CA,TCF4,PIK3C2A,NFKBIE,KRAS,ZEB1,PIK3R4,BCL2,TCF12,ROCK2,ROCK1,PIK3R3,PIK3C3,PIK3CB,ATM
Estrogen Receptor Signaling	2.13E00	1.81E-01		MED13,MED12L,MED23,MED1,SOS2,KRAS,POLR2B,GTF2A1,NR3C1,MED14,NCOA3,DDX5,TAF1,KAT2B,NCOA2,SOS1,SPEN,NCOA1,NCOR1,TAF3,MED13L,TAF2,ESR1
Role of NFAT in Regulation of the Immune Response	2.13E00	1.7E-01	-3.266	PIK3CA,CSNK1G1,NFATC3,NFKBIE,SOS2,KRAS,PIK3R4,LCK,NFAT5,PIK3C3,SOS1,PLCB1,GSK3B,GNA13,GNG12,ATM,AKAP5,PIK3C2A,ITPR2,CSNK1G3,GNAQ,MEF2A,ATF2,PIK3R3,PLCB4,ZAP70,NFATC2,PIK3CB,IKBKAP
ILK Signaling	2.12E00	1.67E-01	-3.157	MAP2K4,MYH10,PIK3CA,PIK3R4,PPP1R14B,CCND1,PTK2,PPP1R12A,RHOT1,PIK3C3,PPM1J,PPM1L,CREB1,RHOU,GSK3B,DSP,ATM,ITGB1,PIK3C2A,FERMT2,RPS6KA5,ATF2,PIK3R3,DOCK1,CDH1,RHOQ,RND3,PPP2R3A,PIK3CB,PPP2R5E,FNBP1
Factors Promoting Cardiogenesis in Vertebrates	2.12E00	1.96E-01		TCF4,BMP4,TGFBR1,SMAD9,LRP6,BMPR2,SMAD5,APC,ATF2,FZD4,PRKCI,MAP3K7,FZD6,DKK1,GSK3B,PRKD3,TCF7L2,ACVR2A
ATM Signaling	2.1E00	2.2E-01	-1.941	MAP2K4,SMC3,MRE11A,RAD50,NBN,ATF2,SMC2,CREB1,TLK1,TP53BP1,TLK2,BRCA1,ATM
Reelin Signaling in Neurons	2.09E00	2.03E-01		PIK3R3,ITGB1,MAP2K4,YES1,LCK,PIK3CA,ARHGEF12,PIK3C2A,PIK3C3,ITGA2,PIK3CB,GSK3B,VLDLR,MAPK8IP3,PIK3R4,ATM
IL-2 Signaling	2.07E00	2.26E-01	-2.887	PIK3R3,LCK,PIK3CA,PTPN11,PIK3C2A,PIK3C3,SOS2,SOS1,KRAS,PIK3CB,PIK3R4,ATM
Tec Kinase Signaling	2.06E00	1.71E-01	-4.379	MAP2K4,PIK3CA,GTF2I,TNFSF10,PIK3R4,PTK2,LCK,YES1,RHOT1,PIK3C3,RHOU,GNA13,STAT1,PRKD3,GNG12,ATM,ITGB1,PIK3C2A,ITGA2,GNAQ,PIK3R3,PRKCI,RHOQ,RND3,PAK2,PIK3CB,FNBP1
NF-κB Signaling	2.06E00	1.68E-01	-4.271	AZI2,PIK3CA,TGFBR1,BMP4,NFKBIE,TAB2,BMPR2,KRAS,PIK3R4,BRAF,LCK,PIK3C3,MAP3K7,IGF1R,TRAF5,GSK3B,EGFR,ATM,TNFRSF11B,PIK3C2A,RELB,TBK1,IL1R1,TAB3,PIK3R3,ZAP70,PIK3CB,EIF2AK2,IRAK4
FcγRIIB Signaling in B Lymphocytes	2.04E00	2.44E-01	-3.162	MAP2K4,PIK3R3,PIK3CA,PIK3C2A,PIK3C3,SOS1,KRAS,PIK3CB,PIK3R4,ATM
Erythropoietin Signaling	2.01E00	2.09E-01		PIK3R3,RPS6KB1,PIK3CA,PRKCI,PIK3C2A,PIK3C3,NFKBIE,SOS1,SOS2,PIK3CB,KRAS,PIK3R4,PRKD3,ATM
Lymphotoxin β Receptor Signaling	2.01E00	2.22E-01	-2.714	PIK3R3,PIK3CA,PIK3C2A,PIK3C3,RELB,APAF1,LTB,IKBKAP,PIK3CB,TRAF5,PIK3R4,ATM
Colorectal Cancer Metastasis Signaling	1.99E00	1.57E-01	-3.772	MAP2K4,SIAH1,TCF4,PIK3CA,TGFBR1,MSH3,LRP6,SOS2,KRAS,PIK3R4,CCND1,BRAF,APPL1,RHOT1,PIK3C3,SOS1,RHOU,GSK3B,STAT1,PTGER4,GNG12,EGFR,ATM,PIK3C2A,WNT2B,APC,PIK3R3,CDH1,RHOQ,FZD4,MSH2,RND3,MSH6,FZD6,PIK3CB,FNBP1,TCF7L2
14-3-3-mediated Signaling	1.95E00	1.79E-01		MAP2K4,TSC1,PIK3CA,PIK3C2A,YAP1,YWHAZ,KRAS,MAP3K5,PIK3R4,PIK3R3,SRPK2,PLCB4,PRKCI,PIK3C3,TUBA3C/TUBA3D,PLCB1,PIK3CB,TUBA3E,GSK3B,PRKD3,ATM
Type II Diabetes Mellitus Signaling	1.95E00	1.79E-01		MAP2K4,PIK3CA,ACSL3,PIK3C2A,SLC27A2,NFKBIE,SOCS4,MAP3K5,PIK3R4,SMPD2,PIK3R3,PRKCI,PIK3C3,PRKAA1,ABCC8,MAP3K7,PIK3CB,SOCS5,PRKD3,ATM,TNFRSF11B
Gα12/13 Signaling	1.95E00	1.79E-01	-2.683	MAP2K4,PIK3CA,PIK3C2A,F2R,NFKBIE,MEF2A,KRAS,MAP3K5,PIK3R4,CDH11,ROCK1,PTK2,PIK3R3,ROCK2,CDH1,CDH2,PIK3C3,PIK3CB,GNA13,RASA1,ATM
GADD45 Signaling	1.94E00	3.16E-01		CDK4,ATR,MAP3K4,BRCA1,CCND1,ATM
Role of Tissue Factor in Cancer	1.94E00	1.82E-01		ITGB1,RPS6KB1,PIK3CA,PIK3C2A,GNAQ,RPS6KA3,RPS6KA5,KRAS,PIK3R4,PIK3R3,LCK,YES1,PTPN11,PIK3C3,ITGAV,PLCB1,PIK3CB,GNA13,EGFR,ATM
Wnt/β-catenin Signaling	1.94E00	1.66E-01	0.243	CDKN2A,TCF4,TGFBR1,CSNK1G1,LRP6,BMPR2,CCND1,APPL1,NLK,PPM1J,PPM1L,MAP3K7,GSK3B,APPL2,CSNK1G3,WNT2B,GNAQ,APC,CDH2,CDH1,FZD4,PPP2R3A,FZD6,DKK1,SFRP1,PPP2R5E,TCF7L2,ACVR2A
DNA Double-Strand Break Repair by Non-Homologous End Joining	1.93E00	3.57E-01		LIG4,MRE11A,RAD50,ATM,NBN
GM-CSF Signaling	1.92E00	2.1E-01	-3.464	PIK3R3,PIK3CA,PTPN11,PIK3C2A,PIK3C3,SOS1,SOS2,PIK3CB,KRAS,STAT1,PIK3R4,CCND1,ATM
Role of NANOG in Mammalian Embryonic Stem Cell Pluripotency	1.9E00	1.8E-01	-2.887	PIK3CA,BMP4,PIK3C2A,SMAD9,SOS2,WNT2B,BMPR2,KRAS,SMAD5,PIK3R4,APC,PIK3R3,FZD4,GAB1,PIK3C3,SOS1,FZD6,PIK3CB,GSK3B,ATM
AMPK Signaling	1.86E00	1.72E-01	-0.894	CAB39,TSC1,RPS6KB1,PIK3CA,ACACB,PIK3C2A,PIK3R4,PIK3R3,KAT2B,PPP2R3A,PPM1B,SMARCA2,PIK3C3,PPM1J,PPM1L,PRKAA1,ACACA,AK4,PIK3CB,PPP2R5E,HMGCR,PPAT,ATM
D-myo-inositol (1,4,5,6)-Tetrakisphosphate Biosynthesis	1.84E00	1.73E-01		PPFIA1,PTPN13,PPFIBP2,PPTC7,PAWR,PTPN12,PPP1R14B,DUSP2,SACM1L,PPAPDC2,IPMK,PTPN11,SYNJ1,PPP1R12A,PPP2R3A,DUSP23,MTMR2,MTMR7,PPP2R5E,NUDT4,RASA1,DUSP16
D-myo-inositol (3,4,5,6)-tetrakisphosphate Biosynthesis	1.84E00	1.73E-01		PPFIA1,PTPN13,PPFIBP2,PPTC7,PAWR,PTPN12,PPP1R14B,DUSP2,SACM1L,PPAPDC2,IPMK,PTPN11,SYNJ1,PPP1R12A,PPP2R3A,DUSP23,MTMR2,MTMR7,PPP2R5E,NUDT4,RASA1,DUSP16
VEGF Signaling	1.84E00	1.87E-01	-3.000	PIK3CA,PIK3C2A,SOS2,KRAS,PIK3R4,BCL2,PIK3R3,ROCK2,PTK2,ROCK1,PTPN11,PIK3C3,SOS1,FOXO3,PIK3CB,VCL,ATM
D-myo-inositol-5-phosphate Metabolism	1.8E00	1.68E-01		PPFIA1,PTPN13,PPFIBP2,PPTC7,PAWR,PTPN12,PPP1R14B,DUSP2,PLCH1,SACM1L,PPAPDC2,PLCB4,SYNJ1,PTPN11,PPP1R12A,PPP2R3A,DUSP23,PLCB1,MTMR2,MTMR7,PPP2R5E,NUDT4,RASA1,DUSP16
TR/RXR Activation	1.79E00	1.88E-01		PIK3CA,PIK3C2A,MED1,NCOA6,PIK3R4,NCOA3,PIK3R3,NCOA2,PIK3C3,NCOA1,PIK3CB,ACACA,STRBP,NCOR1,THRB,ATM
Cyclins and Cell Cycle Regulation	1.79E00	1.92E-01	2.138	CDKN2A,WEE1,CDK4,E2F3,CCND1,CDKN2B,SIN3A,RB1,PPP2R3A,PPM1J,PPM1L,ATR,GSK3B,PPP2R5E,ATM
Tight Junction Signaling	1.76E00	1.62E-01		CPSF2,MYH10,TGFBR1,PVRL3,CDK4,MPP5,MLLT4,MYLK,PARD6A,OCLN,NSF,MPDZ,PPM1J,CGN,PPM1L,VCL,GOSR1,NAPB,TNFRSF11B,TJP1,CASK,EPB41,PRKCI,PPP2R3A,STX16,PPP2R5E,INADL
Leukocyte Extravasation Signaling	1.75E00	1.57E-01	-3.710	MAP2K4,PIK3CA,WASL,MLLT4,CRK,MAP3K4,PIK3R4,ROCK2,PTK2,PIK3C3,ARHGAP12,VCL,PRKD3,DLC1,ATM,ITGB1,PIK3C2A,ITGA2,RDX,ROCK1,ARHGAP5,PIK3R3,WIPF1,PRKCI,PTPN11,FER,ARHGAP35,PIK3CB,CTTN,ARHGAP8/PRR5-ARHGAP8,CTNND1
fMLP Signaling in Neutrophils	1.73E00	1.76E-01	-4.243	ACTR2,PIK3CA,PIK3C2A,NFATC3,ITPR2,NFKBIE,KRAS,PIK3R4,PIK3R3,PLCB4,NFAT5,PRKCI,PIK3C3,PLCB1,NFATC2,PIK3CB,PRKD3,GNG12,ATM
tRNA Charging	1.73E00	2.31E-01		WARS2,NARS,LARS,RARS,IARS2,TARSL2,TARS,IARS,EPRS
CD27 Signaling in Lymphocytes	1.72E00	2.12E-01		MAP2K4,MAP3K12,SIVA1,MAP3K13,NFKBIE,APAF1,MAP3K7,IKBKAP,TRAF5,MAP3K5,MAP3K4
Renin-Angiotensin Signaling	1.69E00	1.74E-01	-3.900	MAP2K4,PIK3CA,PIK3C2A,ITPR2,SOS2,GNAQ,KRAS,PIK3R4,ATF2,PIK3R3,PTK2,PRKCI,PIK3C3,SOS1,PAK2,PIK3CB,STAT1,PRKD3,ATM
EIF2 Signaling	1.68E00	1.57E-01	-1.291	PIK3CA,SOS2,EIF4A2,KRAS,PIK3R4,RPL35,RPL18A,PIK3C3,RPS9,SOS1,EIF3A,RPL39L,GSK3B,RPS5,ATM,PABPC1,PIK3C2A,RPS2,RPS10,EIF4G3,RPLP0,RPS29,PIK3R3,AGO3,PIK3CB,EIF2AK2,EIF2AK3,AGO4,RPSA
CCR3 Signaling in Eosinophils	1.66E00	1.71E-01		PIK3CA,PIK3C2A,ITPR2,MYLK,KRAS,PIK3R4,PIK3R3,ROCK2,ROCK1,PLCB4,PPP1R12B,PRKCI,PPP1R12A,PIK3C3,PAK2,PLCB1,PIK3CB,PRKD3,GNG12,ATM
Sertoli Cell-Sertoli Cell Junction Signaling	1.66E00	1.57E-01		MAP2K4,PVRL3,MLLT4,KRAS,MAP3K4,MAP3K5,OCLN,MPP6,AGGF1,CGN,TUBA3C/TUBA3D,MAP3K7,MTMR2,TUBA3E,GSK3B,RAB8B,ITGB1,DLG1,TJP1,MAP3K13,ITGA2,PLS1,ATF2,EPB41,MAP3K12,CDH1,ZAK,CLINT1
Role of PKR in Interferon Induction and Antiviral Response	1.66E00	2.25E-01		NFKBIE,TAB2,APAF1,MAP3K7,TRAF5,EIF2AK2,STAT1,RNASEL,ATF2
CTLA4 Signaling in Cytotoxic T Lymphocytes	1.66E00	1.82E-01		PIK3R3,LCK,PIK3CA,PTPN11,PIK3C2A,PPP2R3A,PIK3C3,PPM1J,ZAP70,PPM1L,CLTC,PIK3CB,PPP2R5E,PIK3R4,AP1G1,ATM
Natural Killer Cell Signaling	1.65E00	1.73E-01		PIK3CA,PIK3C2A,SOS2,KRAS,PIK3R4,OCRL,PIK3R3,LCK,PRKCI,INPP5F,SYNJ1,PTPN11,PIK3C3,SOS1,ZAP70,PAK2,PIK3CB,PRKD3,ATM
Role of Macrophages, Fibroblasts and Endothelial Cells in Rheumatoid Arthritis	1.63E00	1.44E-01		MAP2K4,PIK3CA,TCF4,NFATC3,IL32,NFKBIE,LRP6,LTB,KRAS,PIK3R4,CCND1,ROCK2,NLK,NFAT5,PIK3C3,CREB1,MAP3K7,PLCB1,GSK3B,TRAF5,PRKD3,TNFRSF11B,ATM,PIK3C2A,WNT2B,DAAM1,GNAQ,IL1R1,APC,C5,ATF2,ROCK1,PIK3R3,PLCB4,PRKCI,FZD4,FZD6,NFATC2,PIK3CB,DKK1,SFRP1,IRAK4,TCF7L2
IL-9 Signaling	1.63E00	2.35E-01	-2.828	PIK3R3,PIK3CA,PIK3C2A,PIK3C3,PIK3CB,STAT1,PIK3R4,ATM
Remodeling of Epithelial Adherens Junctions	1.6E00	1.91E-01	-2.828	MET,ACTR2,RAB5A,CDH1,NME1,TUBA3C/TUBA3D,TUBA3E,VCL,DNM1L,IQGAP1,APC,CLIP1,CTNND1
T Cell Receptor Signaling	1.58E00	1.75E-01		MAP2K4,PIK3CA,PIK3C2A,NFATC3,SOS2,KRAS,PIK3R4,PIK3R3,LCK,NFAT5,PIK3C3,SOS1,ZAP70,NFATC2,PIK3CB,RASA1,ATM
Cell Cycle Regulation by BTG Family Proteins	1.56E00	2.29E-01		RB1,PPP2R3A,PPM1J,PPM1L,CDK4,PPP2R5E,E2F3,CCND1
HMGB1 Signaling	1.56E00	1.67E-01	-4.472	MAP2K4,PIK3CA,PIK3C2A,KRAS,IL1R1,PIK3R4,PIK3R3,KAT6B,RHOQ,KAT2B,RND3,SP1,RHOT1,PIK3C3,KAT6A,RHOU,PIK3CB,FNBP1,ATM,TNFRSF11B
Amyotrophic Lateral Sclerosis Signaling	1.54E00	1.73E-01		NAIP,PIK3CA,CACNA1D,PIK3C2A,APAF1,CACNA1C,PIK3R4,ALS2,XIAP,BCL2,PIK3R3,RAB5A,PIK3C3,PIK3CB,RNF19A,ATM,GRIA3
Regulation of Actin-based Motility by Rho	1.53E00	1.76E-01	-2.500	ITGB1,ACTR2,WASL,ITGA2,PIKFYVE,MYLK,ROCK1,WIPF1,PPP1R12B,RHOQ,RND3,PPP1R12A,RHOT1,PAK2,RHOU,FNBP1
3-phosphoinositide Degradation	1.52E00	1.6E-01		PPFIA1,PTPN13,PPFIBP2,PPTC7,PAWR,PTPN12,PPP1R14B,OCRL,DUSP2,SACM1L,PPAPDC2,PTPN11,SYNJ1,INPP5F,PPP1R12A,PPP2R3A,DUSP23,MTMR2,MTMR7,PPP2R5E,NUDT4,RASA1,DUSP16
GNRH Signaling	1.51E00	1.63E-01	-4.583	MAP2K4,ITPR2,MAP3K13,SOS2,GNAQ,KRAS,MAP3K4,MAP3K5,ATF2,PTK2,MAP3K12,PLCB4,PRKCI,CREB1,SOS1,PAK2,MAP3K7,PLCB1,DNM1L,PRKD3,EGFR
IL-17A Signaling in Airway Cells	1.45E00	1.88E-01		MAP2K4,PIK3R3,PIK3CA,PIK3C2A,PIK3C3,NFKBIE,MAP3K7,PIK3CB,MUC5B,GSK3B,PIK3R4,ATM
Pyridoxal 5'-phosphate Salvage Pathway	1.45E00	1.88E-01		MAP2K4,BRAF,FAM20B,PRPF4B,PAK2,PRKAA1,CDK4,MAPK6,EIF2AK2,HIPK1,ACVR2A,DYRK1A
Valine Degradation I	1.45E00	2.78E-01		HIBCH,ABAT,ACADSB,DBT,BCKDHB
Role of Wnt/GSK-3β Signaling in the Pathogenesis of Influenza	1.43E00	1.77E-01	-1.000	SIAH1,TCF4,CSNK1G1,CSNK1G3,WNT2B,NCOA3,APC,FZD4,NCOA2,NCOA1,FZD6,GSK3B,TCF7L2,IFNAR1
Fc Epsilon RI Signaling	1.42E00	1.65E-01	-2.828	MAP2K4,PIK3CA,PIK3C2A,SOS2,KRAS,PIK3R4,OCRL,PIK3R3,PRKCI,PTPN11,GAB1,INPP5F,SYNJ1,PIK3C3,SOS1,PIK3CB,PRKD3,ATM
IL-17 Signaling	1.41E00	1.81E-01		MAP2K4,PIK3CA,PIK3C2A,KRAS,PIK3R4,ATF2,PIK3R3,PIK3C3,MAP3K7,PIK3CB,MUC5B,GSK3B,ATM
PPARα/RXRα Activation	1.41E00	1.51E-01	3.606	MAP2K4,TGFBR1,MED23,NFKBIE,SOS2,BMPR2,KRAS,HSP90B1,GPD2,SOS1,PRKAA1,MAP3K7,CLOCK,PLCB1,NCOR1,MED1,ACOX1,CKAP5,GNAQ,NR2C2,NCOA6,IL1R1,TGS1,NCOA3,CAND1,PLCB4,ACVR2A
CD40 Signaling	1.41E00	1.85E-01	-3.464	MAP2K4,PIK3R3,PIK3CA,PIK3C2A,PIK3C3,NFKBIE,MAP3K7,IKBKAP,PIK3CB,TRAF5,PIK3R4,ATM
TGF-β Signaling	1.4E00	1.72E-01	-1.000	MAP2K4,ZFYVE9,BMP4,TGFBR1,SMAD9,SOS2,BMPR2,KRAS,SMAD5,BCL2,RNF111,SOS1,MAP3K7,SMURF2,ACVR2A
Salvage Pathways of Pyrimidine Ribonucleotides	1.38E00	1.68E-01		BRAF,MAP2K4,NME1,FAM20B,PRPF4B,PAK2,UPP1,PRKAA1,MAPK6,CDK4,NME2,AK4,EIF2AK2,HIPK1,ACVR2A,DYRK1A
Role of PI3K/AKT Signaling in the Pathogenesis of Influenza	1.36E00	1.82E-01		PIK3R3,KPNA3,PIK3CA,PIK3C2A,PIK3C3,NFKBIE,CRK,PIK3CB,GSK3B,PIK3R4,IFNAR1,ATM
1D-myo-inositol Hexakisphosphate Biosynthesis II (Mammalian)	1.36E00	2.63E-01		IPMK,SYNJ1,INPP5F,SEC16A,OCRL
D-myo-inositol (1,3,4)-trisphosphate Biosynthesis	1.36E00	2.63E-01		IPMK,SYNJ1,INPP5F,SEC16A,OCRL
Virus Entry via Endocytic Pathways	1.32E00	1.69E-01		ITGB1,PIK3CA,PIK3C2A,ITGA2,CLTC,KRAS,PIK3R4,PIK3R3,CD55,PRKCI,PIK3C3,TFRC,PIK3CB,PRKD3,ATM
Cdc42 Signaling	1.31E00	1.5E-01		ITGB1,MAP2K4,ACTR2,EXOC1,FGD3,DIAPH3,ITGA2,WASL,MYLK,IQGAP1,PARD6A,APC,CLIP1,ATF2,CDC42BPA,WIPF1,EXOC8,PRKCI,PPP1R12B,PPP1R12A,PAK2,GSK3B,PARD3,RASA1,FNBP1L
Role of Oct4 in Mammalian Embryonic Stem Cell Pluripotency	1.3E00	1.96E-01		FAM208A,AQR,RB1,KDM5B,REST,PHC3,JARID2,MEF2A,BRCA1
Clathrin-mediated Endocytosis Signaling	1.26E00	1.46E-01		MYO6,ITGB1,ACTR2,PIK3CA,EPS15,PIK3C2A,F2R,PICALM,CLTC,USP9X,WASL,NUMB,PCYOX1,HIP1,PIK3R4,PIK3R3,MET,CD2AP,RAB5A,SYNJ1,PIK3C3,TFRC,DAB2,PIK3CB,DNM1L,CTTN,ATM
Protein Kinase A Signaling	1.26E00	1.33E-01		MYH10,TCF4,TGFBR1,PDE7A,PTPN13,PTPN14,NFATC3,NFKBIE,PPP1R3C,AKAP9,MYLK,PTPN12,ANAPC1,PPP1R14B,DUSP2,BRAF,ROCK2,PTK2,PTPN4,NFAT5,PHKB,PPP1R12A,GLI3,CREB1,PLCB1,PDE4D,GSK3B,GNA13,PDE11A,PRKD3,GNG12,AKAP5,PTPRG,PTPRK,ITPR2,PTCH1,GNAQ,YWHAZ,PTPN3,PTP4A1,ATF2,ROCK1,PDE8A,AKAP13,PLCB4,PRKCI,PTPN11,AKAP10,NFATC2,TCF7L2,DUSP16
Role of IL-17A in Arthritis	1.25E00	1.85E-01		MAP2K4,PIK3R3,PIK3CA,PIK3C2A,PIK3C3,NFKBIE,PIK3CB,PIK3R4,ATM,ATF2
Unfolded protein response	1.25E00	1.85E-01		SEL1L,HSPA4,HSP90B1,UBXN4,DNAJC3,MAP3K5,EIF2AK3,NFE2L2,MBTPS2,BCL2
Agrin Interactions at Neuromuscular Junction	1.23E00	1.74E-01		MAP2K4,ITGB1,PTK2,LAMC1,ERBB4,ITGA2,PAK2,LAMB1,UTRN,KRAS,CTTN,EGFR
Branched-chain α-keto acid Dehydrogenase Complex	1.23E00	5E-01		DBT,BCKDHB
Biotin-carboxyl Carrier Protein Assembly	1.23E00	5E-01		ACACB,ACACA
Death Receptor Signaling	1.22E00	1.63E-01	-2.324	MAP2K4,NAIP,NFKBIE,PARP4,APAF1,TNFSF10,TNKS2,TBK1,MAP3K5,XIAP,BCL2,ROCK1,TNKS,PARP11,PARP14
Calcium Transport I	1.21E00	3.33E-01		ATP2C1,ATP2B1,ATP2B4
Gap Junction Signaling	1.21E00	1.48E-01		PIK3CA,PIK3C2A,CSNK1G1,ITPR2,CSNK1G3,SOS2,GNAQ,KRAS,PIK3R4,PIK3R3,PLCB4,PRKCI,DRD1,SP1,PIK3C3,SOS1,TUBA3C/TUBA3D,PLCB1,PIK3CB,TUBA3E,PRKD3,EGFR,ATM
Neuropathic Pain Signaling In Dorsal Horn Neurons	1.21E00	1.6E-01	-4.000	PIK3CA,PIK3C2A,CAMK1D,ITPR2,GRM4,PIK3R4,PIK3R3,PLCB4,PRKCI,PIK3C3,CREB1,PLCB1,PIK3CB,PRKD3,ATM,GRIA3
Endoplasmic Reticulum Stress Pathway	1.19E00	2.38E-01		HSP90B1,DNAJC3,MAP3K5,EIF2AK3,MBTPS2
Antiproliferative Role of Somatostatin Receptor 2	1.18E00	1.75E-01	-3.162	PIK3R3,BRAF,PIK3CA,PTPN11,PIK3C2A,PIK3C3,KRAS,PIK3CB,PIK3R4,GNG12,ATM
CDP-diacylglycerol Biosynthesis I	1.18E00	2.67E-01		GPAM,LCLAT1,CDS1,MBOAT2
Wnt/Ca+ pathway	1.16E00	1.79E-01	-3.000	PLCB4,NFAT5,FZD4,NFATC3,CREB1,FZD6,PLCB1,NFATC2,GSK3B,ATF2
IL-3 Signaling	1.16E00	1.69E-01	-3.464	PIK3R3,PIK3CA,PRKCI,PIK3C2A,PIK3C3,SOS1,KRAS,PIK3CB,STAT1,PIK3R4,PRKD3,ATM
Phospholipase C Signaling	1.15E00	1.38E-01	-3.530	NAPEPLD,NFATC3,SOS2,RPS6KA3,KRAS,LCK,NFAT5,PPP1R12B,AHNAK,PPP1R12A,RHOT1,CREB1,SOS1,RHOU,PLCB1,GNA13,PRKD3,GNG12,ITGB1,ARHGEF12,ITPR2,ITGA2,GNAQ,MEF2A,ATF2,MARCKS,PLCB4,RHOQ,PRKCI,RND3,ZAP70,NFATC2,FNBP1
Cell Cycle: G2/M DNA Damage Checkpoint Regulation	1.15E00	1.84E-01	-1.667	CDKN2A,TOP2B,KAT2B,WEE1,YWHAZ,TRIP12,ATR,BRCA1,ATM
UVC-Induced MAPK Signaling	1.14E00	1.9E-01	-2.121	MAP2K4,BRAF,PRKCI,KRAS,ATR,PRKD3,SMPD2,EGFR
Ephrin Receptor Signaling	1.14E00	1.44E-01		ITGB1,ACTR2,KALRN,PTPN13,ITGA2,SOS2,WASL,GNAQ,KRAS,CRK,EPHA3,ATF2,ROCK1,PTK2,ROCK2,EFNB2,WIPF1,PTPN11,PAK2,CREB1,SOS1,ADAM10,GNA13,RASA1,GNG12
Cell Cycle: G1/S Checkpoint Regulation	1.14E00	1.72E-01	-1.897	CDKN2A,RB1,RBL2,CDK4,ATR,GSK3B,E2F3,CCND1,CDKN2B,SIN3A,ATM
Regulation of Cellular Mechanics by Calpain Protease	1.12E00	1.75E-01	-1.414	ITGB1,PTK2,RB1,ITGA2,CDK4,KRAS,VCL,CAST,CCND1,EGFR
Pyrimidine Deoxyribonucleotides De Novo Biosynthesis I	1.12E00	2.27E-01		NME1,NME2,AK4,DTYMK,RRM1
Mismatch Repair in Eukaryotes	1.09E00	2.5E-01		MSH2,MSH3,MSH6,RFC1
IL-15 Signaling	1.06E00	1.67E-01		PTK2,PIK3R3,LCK,PIK3CA,PIK3C2A,PIK3C3,KRAS,PIK3CB,PIK3R4,ATM,BCL2
Mitotic Roles of Polo-Like Kinase	1.06E00	1.67E-01		SLK,SMC3,HSP90B1,PPP2R3A,PPM1J,PLK2,WEE1,PPM1L,PPP2R5E,ANAPC1,STAG2
Role of NFAT in Cardiac Hypertrophy	1.03E00	1.4E-01		MAP2K4,AKAP5,PIK3CA,TGFBR1,PIK3C2A,CAMK1D,ITPR2,SOS2,GNAQ,MEF2A,KRAS,PIK3R4,PIK3R3,PLCB4,PRKCI,PIK3C3,SOS1,IGF1R,MAP3K7,PLCB1,PIK3CB,GSK3B,PRKD3,GNG12,ATM
RAN Signaling	1.01E00	2.35E-01		KPNB1,KPNA3,KPNA4,RANBP2
Phosphatidylglycerol Biosynthesis II (Non-plastidic)	1.01E00	2.35E-01		GPAM,LCLAT1,CDS1,MBOAT2
NRF2-mediated Oxidative Stress Response	1.01E00	1.39E-01	-2.530	MAP2K4,PIK3CA,DNAJA4,DNAJC13,DNAJC3,DNAJC10,KRAS,MAP3K5,PIK3R4,CUL3,PIK3C3,MAP3K7,GSK3B,DNAJC16,PRKD3,NFE2L2,ATM,PIK3C2A,BACH1,PIK3R3,PRKCI,PIK3CB,AOX1,ENC1,EIF2AK3
CDK5 Signaling	1E00	1.52E-01	-0.832	ITGB1,MAPK4,PPP1R3C,ITGA2,MAPK6,KRAS,PPP1R14B,LAMC1,PPP1R12A,DRD1,PPP2R3A,PPM1J,PPM1L,LAMB1,PPP2R5E
Estrogen-mediated S-phase Entry	9.84E-01	2.08E-01	-0.447	RB1,CDK4,E2F3,CCND1,ESR1
Superpathway of D-myo-inositol (1,4,5)-trisphosphate Metabolism	9.84E-01	2.08E-01		IPMK,SYNJ1,INPP5F,SEC16A,OCRL
VEGF Family Ligand-Receptor Interactions	9.81E-01	1.58E-01	-3.464	PIK3R3,PIK3CA,PRKCI,PIK3C2A,PIK3C3,SOS2,SOS1,KRAS,PIK3CB,PIK3R4,PRKD3,ATM
BMP signaling pathway	9.81E-01	1.58E-01		MAP2K4,BMP4,SMAD9,CREB1,SOS1,MAP3K7,BMPR2,GREM1,KRAS,SMAD5,XIAP,ATF2
Adipogenesis pathway	9.75E-01	1.45E-01		CDKN2A,RPS6KB1,DGKD,BMP4,SMAD9,FBXW7,SENP2,SMAD5,BSCL2,SIN3A,NR1D2,LPIN1,FZD4,CLOCK,FZD6,KLF3,PER2,RPS6KC1
IL-6 Signaling	9.73E-01	1.47E-01	-3.638	MAP2K4,PIK3CA,PIK3C2A,NFKBIE,SOS2,KRAS,IL1R1,PIK3R4,PIK3R3,PTPN11,CYP19A1,PIK3C3,SOS1,MAP3K7,PIK3CB,ATM,TNFRSF11B
D-myo-inositol (1,4,5)-trisphosphate Degradation	9.35E-01	2.22E-01		SYNJ1,INPP5F,SEC16A,OCRL
Human Embryonic Stem Cell Pluripotency	9.31E-01	1.42E-01		PIK3CA,TCF4,BMP4,TGFBR1,PIK3C2A,WNT2B,BMPR2,SMAD5,PIK3R4,APC,S1PR3,PIK3R3,FZD4,PIK3C3,FZD6,PIK3CB,GSK3B,TCF7L2,ATM
CD28 Signaling in T Helper Cells	9.23E-01	1.44E-01	-2.500	MAP2K4,ACTR2,PIK3CA,PIK3C2A,NFATC3,ITPR2,NFKBIE,PIK3R4,PIK3R3,LCK,NFAT5,PTPN11,PIK3C3,ZAP70,NFATC2,PIK3CB,ATM
B Cell Activating Factor Signaling	8.99E-01	1.75E-01	-2.449	MAP2K4,NFAT5,NFATC3,NFKBIE,NFATC2,IKBKAP,TRAF5
Chondroitin and Dermatan Biosynthesis	8.97E-01	3.33E-01		CSGALNACT2,CHSY1
UDP-N-acetyl-D-glucosamine Biosynthesis II	8.97E-01	3.33E-01		GFPT1,PGM3
Ceramide Degradation	8.97E-01	3.33E-01		ASAH2B,ACER2
Role of JAK1 and JAK3 in γc Cytokine Signaling	8.96E-01	1.59E-01		PIK3R3,PIK3CA,PTPN11,PIK3C2A,PIK3C3,KRAS,PIK3CB,STAT1,PIK3R4,ATM
Dopamine-DARPP32 Feedback in cAMP Signaling	8.84E-01	1.37E-01	-2.668	CACNA1D,CSNK1G1,ITPR2,CSNK1G3,PPP1R3C,GNAQ,CACNA1C,PAWR,KCNJ3,PPP1R14B,ATF2,PLCB4,PRKCI,DRD1,PPP1R12A,PPP2R3A,PPM1J,CREB1,PPM1L,PLCB1,PPP2R5E,PRKD3
Circadian Rhythm Signaling	8.82E-01	1.82E-01		PER3,BHLHE40,CREB1,CLOCK,PER2,ATF2
Antiproliferative Role of TOB in T Cell Signaling	8.69E-01	1.92E-01		PABPC1,RB1,TGFBR1,TOB1,TWSG1
DNA damage-induced 14-3-3σ Signaling	8.68E-01	2.11E-01		RAD17,ATR,BRCA1,ATM
Activation of IRF by Cytosolic Pattern Recognition Receptors	8.63E-01	1.56E-01	-2.530	MAP2K4,IFIH1,NFKBIE,DDX58,IKBKAP,TBK1,STAT1,ADAR,IFNAR1,ATF2
Endothelin-1 Signaling	8.53E-01	1.35E-01	-4.379	PLA2G16,NAPEPLD,PIK3CA,PIK3C2A,MAPK4,ITPR2,PLA2R1,GNAQ,MAPK6,KRAS,PIK3R4,PIK3R3,BRAF,PLCB4,PRKCI,GAB1,PIK3C3,SOS1,PLCB1,PIK3CB,GNA13,PRKD3,ATM
CREB Signaling in Neurons	8.53E-01	1.35E-01	-4.123	PIK3CA,PIK3C2A,ITPR2,SOS2,GNAQ,KRAS,POLR2B,GRM4,PIK3R4,ATF2,PIK3R3,PLCB4,PRKCI,PIK3C3,CREB1,SOS1,PLCB1,PIK3CB,GNA13,PRKD3,GNG12,ATM,GRIA3
Cardiomyocyte Differentiation via BMP Receptors	8.07E-01	2E-01		BMP4,MAP3K7,BMPR2,ATF2
Triacylglycerol Biosynthesis	7.92E-01	1.71E-01		GPAM,LPIN1,LCLAT1,MBOAT2,DBT,ELOVL6
Nitric Oxide Signaling in the Cardiovascular System	7.87E-01	1.41E-01	-3.606	PIK3R3,HSP90B1,PIK3CA,PRKCI,CACNA1D,PIK3C2A,ITPR2,PIK3C3,PRKAA1,CACNA1C,PIK3CB,PIK3R4,PRKD3,ATM
Inositol Pyrophosphates Biosynthesis	7.82E-01	2.86E-01		IPMK,PPIP5K2
Cardiac β-adrenergic Signaling	7.72E-01	1.35E-01	-0.832	AKAP5,CACNA1D,PDE7A,PPP1R3C,AKAP9,CACNA1C,PPP1R14B,PDE8A,AKAP13,PPP1R12A,PPP2R3A,PPM1J,PPM1L,AKAP10,PDE4D,PPP2R5E,PDE11A,GNG12
iCOS-iCOSL Signaling in T Helper Cells	7.7E-01	1.39E-01	-2.309	PIK3R3,LCK,PIK3CA,NFAT5,PIK3C2A,ITPR2,NFATC3,PIK3C3,NFKBIE,ZAP70,NFATC2,PIK3CB,PLEKHA1,PIK3R4,ATM
Induction of Apoptosis by HIV1	7.39E-01	1.5E-01	-1.000	MAP2K4,NAIP,NFKBIE,APAF1,IKBKAP,MAP3K5,XIAP,TNFRSF11B,BCL2
TNFR2 Signaling	7.24E-01	1.72E-01	0.447	MAP2K4,NAIP,NFKBIE,TBK1,XIAP
Role of Pattern Recognition Receptors in Recognition of Bacteria and Viruses	7.23E-01	1.34E-01	-3.500	MAP2K4,PIK3CA,PIK3C2A,C1QC,PIK3R4,RNASEL,C5,IFIH1,PIK3R3,PRKCI,PIK3C3,CREB1,DDX58,PIK3CB,EIF2AK2,PRKD3,ATM
P2Y Purigenic Receptor Signaling Pathway	7.14E-01	1.34E-01	-3.873	PIK3CA,PIK3C2A,GNAQ,KRAS,PIK3R4,ATF2,PIK3R3,PLCB4,PRKCI,PIK3C3,CREB1,PLCB1,PIK3CB,PRKD3,GNG12,ATM
Polyamine Regulation in Colon Cancer	6.99E-01	1.82E-01		TCF4,PSME4,KRAS,APC
β-alanine Degradation I	6.97E-01	5E-01		ABAT
All-trans-decaprenyl Diphosphate Biosynthesis	6.97E-01	5E-01		PDSS2
Sphingosine and Sphingosine-1-phosphate Metabolism	6.87E-01	2.5E-01		ASAH2B,ACER2
Sphingomyelin Metabolism	6.87E-01	2.5E-01		SGMS2,SMPD2
April Mediated Signaling	6.75E-01	1.58E-01	-2.449	MAP2K4,NFAT5,NFATC3,NFKBIE,NFATC2,TRAF5
MSP-RON Signaling Pathway	6.74E-01	1.52E-01		PIK3R3,PIK3CA,PIK3C2A,PIK3C3,PIK3CB,PIK3R4,ATM
Regulation of IL-2 Expression in Activated and Anergic T Lymphocytes	6.69E-01	1.39E-01		MAP2K4,NFAT5,TGFBR1,NFATC3,NFKBIE,SOS2,SOS1,ZAP70,TOB1,NFATC2,KRAS
PCP pathway	6.54E-01	1.43E-01	-3.000	MAP2K4,ROCK2,ROCK1,FZD4,WNT2B,DAAM1,FZD6,LGR4,ATF2
4-1BB Signaling in T Lymphocytes	6.42E-01	1.61E-01	-2.000	MAP2K4,NFKBIE,IKBKAP,MAP3K5,ATF2
Aryl Hydrocarbon Receptor Signaling	6.4E-01	1.29E-01	-2.183	CDKN2A,TRIP11,RBL2,MED1,CDK4,APAF1,CCND1,NCOA3,RB1,HSP90B1,SP1,NCOA2,NFIA,ATR,NFIB,NFE2L2,ESR1,ATM
Basal Cell Carcinoma Signaling	6.36E-01	1.39E-01		TCF4,BMP4,FZD4,GLI3,WNT2B,PTCH1,FZD6,GSK3B,APC,TCF7L2
STAT3 Pathway	6.12E-01	1.37E-01		MAP2K4,MAP3K12,TGFBR1,IGF1R,BMPR2,KRAS,SOCS4,SOCS5,EGFR,BCL2
Phosphatidylethanolamine Biosynthesis II	6.08E-01	2.22E-01		ETNK2,EPT1
Thyroid Cancer Signaling	6.07E-01	1.5E-01		BRAF,CDH1,TCF4,KRAS,CCND1,TCF7L2
Leptin Signaling in Obesity	5.89E-01	1.35E-01		PIK3R3,PLCB4,PIK3CA,PTPN11,PIK3C2A,PIK3C3,PLCB1,PIK3CB,PIK3R4,ATM
Relaxin Signaling	5.77E-01	1.26E-01		PIK3CA,PIK3C2A,PDE7A,NFKBIE,GNAQ,PIK3R4,BRAF,PDE8A,PIK3R3,PIK3C3,CREB1,PIK3CB,PDE4D,GNA13,PDE11A,GNG12,ATM
Superpathway of Geranylgeranyldiphosphate Biosynthesis I (via Mevalonate)	5.73E-01	1.76E-01		HMGCR,HMGCS1,GGPS1
G Protein Signaling Mediated by Tubby	5.69E-01	1.52E-01		LCK,PLCB4,GNAQ,PLCB1,GNG12
Role of JAK family kinases in IL-6-type Cytokine Signaling	5.67E-01	1.6E-01		MAP2K4,PTPN11,OSMR,STAT1
Synaptic Long Term Potentiation	5.53E-01	1.26E-01		ITPR2,PPP1R3C,GNAQ,CACNA1C,KRAS,GRM4,PPP1R14B,ATF2,PLCB4,PRKCI,PPP1R12A,CREB1,PLCB1,PRKD3,GRIA3
Xenobiotic Metabolism Signaling	5.51E-01	1.19E-01		MAP2K4,PIK3CA,CAMK1D,HS2ST1,KRAS,MAP3K5,MAP3K4,PIK3R4,CUL3,HSP90B1,PIK3C3,PPM1J,PPM1L,MAP3K7,HS6ST2,HS6ST3,PRKD3,NFE2L2,ATM,PIK3C2A,MED1,MAP3K13,GRIP1,PIK3R3,MAP3K12,PRKCI,PPP2R3A,NCOA1,PIK3CB,PPP2R5E,EIF2AK3,MAOA
Methionine Salvage II (Mammalian)	5.44E-01	3.33E-01		MTR
Glycerol-3-phosphate Shuttle	5.44E-01	3.33E-01		GPD2
1D-myo-inositol Hexakisphosphate Biosynthesis V (from Ins(1,3,4)P3)	5.44E-01	3.33E-01		IPMK
Oxidized GTP and dGTP Detoxification	5.44E-01	3.33E-01		DDX6
4-aminobutyrate Degradation I	5.44E-01	3.33E-01		ABAT
Androgen Signaling	5.4E-01	1.26E-01	-1.134	GNAQ,POLR2B,GTF2A1,CCND1,HSPA4,PRKCI,KAT2B,AR,NCOA2,NCOA1,GNA13,TAF2,PRKD3,GNG12
TWEAK Signaling	5.36E-01	1.47E-01	0.447	NAIP,NFKBIE,APAF1,BAG4,XIAP
Role of JAK2 in Hormone-like Cytokine Signaling	5.05E-01	1.43E-01		PTPN11,SOCS4,PRLR,STAT1,SOCS5
D-myo-inositol (1,4,5)-Trisphosphate Biosynthesis	4.93E-01	1.48E-01		PLCB4,PIKFYVE,PLCB1,PLCH1
Synaptic Long Term Depression	4.85E-01	1.21E-01	-2.183	PLA2G16,ITPR2,PLA2R1,GNAQ,KRAS,GRM4,PLCB4,PRKCI,PPP2R3A,PPM1J,PPM1L,IGF1R,PLCB1,GNA13,PPP2R5E,PRKD3,GRIA3
Interferon Signaling	4.76E-01	1.39E-01	0.000	PIAS1,STAT1,MED14,IFNAR1,BCL2
Chemokine Signaling	4.69E-01	1.27E-01	-1.667	ROCK2,PTK2,PLCB4,PPP1R12B,CAMK1D,PPP1R12A,GNAQ,PLCB1,KRAS
Apoptosis Signaling	4.63E-01	1.24E-01	0.302	MAP2K4,ROCK1,NAIP,NFKBIE,BIRC6,APAF1,KRAS,MAP3K5,BCL2L11,XIAP,BCL2
Superpathway of Cholesterol Biosynthesis	4.61E-01	1.43E-01		HMGCR,HMGCS1,CYP51A1,GGPS1
Caveolar-mediated Endocytosis Signaling	4.5E-01	1.25E-01		ITGB1,CD55,ARCN1,RAB5A,ITGA2,ITGAV,COPB2,COPB1,EGFR
DNA Methylation and Transcriptional Repression Signaling	4.46E-01	1.5E-01		CHD3,ARID4B,SIN3A
p38 MAPK Signaling	4.44E-01	1.2E-01	-3.464	MAP2K4,RPS6KB1,TGFBR1,CREB1,TAB2,MAP3K7,RPS6KA3,MEF2A,RPS6KA5,MAP3K5,IL1R1,STAT1,IRAK4,ATF2
5-aminoimidazole Ribonucleotide Biosynthesis I	4.42E-01	2.5E-01		PPAT
Methylmalonyl Pathway	4.42E-01	2.5E-01		MUT
Geranylgeranyldiphosphate Biosynthesis	4.42E-01	2.5E-01		GGPS1
Melatonin Degradation II	4.42E-01	2.5E-01		MAOA
Retinoic acid Mediated Apoptosis Signaling	4.33E-01	1.25E-01	-2.828	TNKS,PARP4,APAF1,TNFSF10,PARP11,TNKS2,IFNAR1,PARP14
Purine Nucleotides De Novo Biosynthesis II	4.32E-01	1.67E-01		ADSS,PPAT
Ephrin B Signaling	4.31E-01	1.23E-01	-2.449	ROCK2,PTK2,ROCK1,EFNB2,KALRN,GNAQ,ITSN2,GNA13,GNG12
Notch Signaling	4.22E-01	1.32E-01		ADAM17,MAG,NUMB,MAML3,RBPJ
PI3K Signaling in B Lymphocytes	4.16E-01	1.17E-01	-2.673	PIK3CA,NFATC3,ITPR2,NFKBIE,KRAS,ATF2,PLCB4,NFAT5,PRKCI,CREB1,FOXO3,NFATC2,PLCB1,PIK3CB,PLEKHA1
Sonic Hedgehog Signaling	4.02E-01	1.33E-01		GLI3,PTCH1,GSK3B,DYRK1A
HIF1α Signaling	3.99E-01	1.18E-01		PIK3R3,PIK3CA,PIK3C2A,MAPK4,CUL2,PIK3C3,NCOA1,MAPK6,KRAS,PIK3CB,PIK3R4,ATM
Netrin Signaling	3.98E-01	1.28E-01		NFAT5,NFATC3,NFATC2,ABLIM1,ENAH
Fatty Acid Activation	3.88E-01	1.54E-01		ACSL3,SLC27A2
Mevalonate Pathway I	3.88E-01	1.54E-01		HMGCR,HMGCS1
PPAR Signaling	3.82E-01	1.17E-01	1.508	HSP90B1,MED1,NFKBIE,SOS2,SOS1,NCOA1,MAP3K7,NCOR1,KRAS,IL1R1,TNFRSF11B
TNFR1 Signaling	3.75E-01	1.22E-01	0.000	MAP2K4,NAIP,NFKBIE,PAK2,APAF1,XIAP
Transcriptional Regulatory Network in Embryonic Stem Cells	3.75E-01	1.25E-01		TRIM24,REST,KAT6A,ZFHX3,SMARCAD1
Ceramide Biosynthesis	3.67E-01	2E-01		SPTLC2
Tetrapyrrole Biosynthesis II	3.67E-01	2E-01		HMBS
2-oxobutanoate Degradation I	3.67E-01	2E-01		MUT
Trans, trans-farnesyl Diphosphate Biosynthesis	3.67E-01	2E-01		GGPS1
Glutamate Degradation III (via 4-aminobutyrate)	3.67E-01	2E-01		ABAT
Acetate Conversion to Acetyl-CoA	3.67E-01	2E-01		ACSL3
Acute Phase Response Signaling	3.64E-01	1.12E-01	-2.183	MAP2K4,TCF4,PIK3CA,NFKBIE,SOS2,SOCS4,KRAS,IL1R1,MAP3K5,NR3C1,C5,PIK3R3,PTPN11,SOS1,MAP3K7,PIK3CB,OSMR,SOCS5,TNFRSF11B
Mechanisms of Viral Exit from Host Cells	3.53E-01	1.22E-01		NEDD4,PRKCI,VPS36,CHMP4C,PRKD3
Bladder Cancer Signaling	3.51E-01	1.15E-01		CDKN2A,RB1,CDH1,THBS1,CDK4,KRAS,RPS6KA5,CCND1,SIN3A,EGFR
Phenylalanine Degradation IV (Mammalian, via Side Chain)	3.5E-01	1.43E-01		SLC27A2,MAOA
Dopamine Receptor Signaling	3.48E-01	1.15E-01	0.000	DRD1,PPP1R12A,PPP2R3A,PPM1J,PPP1R3C,PPM1L,PPP2R5E,PPP1R14B,MAOA
G Beta Gamma Signaling	3.37E-01	1.14E-01		PRKCI,SOS2,SOS1,GNAQ,KCNJ3,KRAS,GNA13,PRKD3,GNG12,EGFR
G-Protein Coupled Receptor Signaling	3.33E-01	1.09E-01		PIK3CA,PDE7A,NFKBIE,SOS2,KRAS,PIK3R4,BRAF,SYNGAP1,DRD1,PIK3C3,SOS1,CREB1,PLCB1,PDE4D,PDE11A,ADORA1,RASA1,PTGER4,ATM,PIK3C2A,GNAQ,GRM4,ATF2,S1PR3,PIK3R3,PDE8A,PLCB4,PIK3CB
Complement System	3.27E-01	1.21E-01	1.000	CD55,C1QC,CD46,C5
Systemic Lupus Erythematosus Signaling	3.22E-01	1.09E-01		PIK3CA,PIK3C2A,NFATC3,PRPF3,HNRNPA2B1,SOS2,KRAS,PRPF38B,PIK3R4,LSM2,C5,PIK3R3,LSM14A,SNRNP48,LCK,PRPF18,NFAT5,LSM7,PIK3C3,PRPF4B,SOS1,NFATC2,PIK3CB,ATM
Chondroitin Sulfate Degradation (Metazoa)	3.15E-01	1.33E-01		MGEA5,CEMIP
Glycerol Degradation I	3.1E-01	1.67E-01		GPD2
Selenocysteine Biosynthesis II (Archaea and Eukaryotes)	3.1E-01	1.67E-01		SEPSECS
Zymosterol Biosynthesis	3.1E-01	1.67E-01		CYP51A1
NAD Biosynthesis III	3.1E-01	1.67E-01		NAMPT
Oncostatin M Signaling	3.06E-01	1.18E-01	-2.000	SOS1,OSMR,KRAS,STAT1
Chondroitin Sulfate Biosynthesis	3.02E-01	1.13E-01		CSGALNACT2,XYLT1,CHSY1,HS2ST1,HS6ST2,HS6ST3
Type I Diabetes Mellitus Signaling	2.96E-01	1.09E-01	-0.905	MAP2K4,NFKBIE,PIAS1,APAF1,MAP3K7,SOCS4,IL1R1,MAP3K5,STAT1,SOCS5,TNFRSF11B,BCL2
tRNA Splicing	2.86E-01	1.14E-01		PDE8A,PDE7A,PDE4D,PDE11A
Stearate Biosynthesis I (Animals)	2.86E-01	1.14E-01		ACSL3,SLC27A2,DBT,ELOVL6
Nucleotide Excision Repair Pathway	2.86E-01	1.14E-01		ERCC4,ERCC6,POLR2B,ERCC5
Dermatan Sulfate Degradation (Metazoa)	2.85E-01	1.25E-01		MGEA5,CEMIP
Chondroitin Sulfate Biosynthesis (Late Stages)	2.77E-01	1.11E-01		CSGALNACT2,CHSY1,HS2ST1,HS6ST2,HS6ST3
Fcγ Receptor-mediated Phagocytosis in Macrophages and Monocytes	2.73E-01	1.08E-01	-3.162	MYO5A,PIK3R3,DOCK1,RPS6KB1,ACTR2,NAPEPLD,YES1,PRKCI,CRK,PRKD3
Dermatan Sulfate Biosynthesis	2.7E-01	1.09E-01		CSGALNACT2,XYLT1,CHSY1,HS2ST1,HS6ST2,HS6ST3
eNOS Signaling	2.69E-01	1.06E-01	-3.606	PIK3CA,PIK3C2A,ITPR2,GNAQ,PIK3R4,PIK3R3,HSPA4,HSP90B1,PRKCI,PIK3C3,PRKAA1,PIK3CB,PRKD3,ESR1,ATM
Hypoxia Signaling in the Cardiovascular System	2.65E-01	1.08E-01		HSP90B1,UBE2H,NFKBIE,CREB1,BIRC6,ATM,ATF2
Acetyl-CoA Biosynthesis I (Pyruvate Dehydrogenase Complex)	2.64E-01	1.43E-01		DBT
Glycoaminoglycan-protein Linkage Region Biosynthesis	2.64E-01	1.43E-01		XYLT1
GDP-glucose Biosynthesis	2.64E-01	1.43E-01		PGM3
γ-linolenate Biosynthesis II (Animals)	2.58E-01	1.18E-01		ACSL3,SLC27A2
Mitochondrial L-carnitine Shuttle Pathway	2.58E-01	1.18E-01		ACSL3,SLC27A2
IL-15 Production	2.53E-01	1.11E-01		PTK2,PRKCI,STAT1
Pyrimidine Ribonucleotides Interconversion	2.53E-01	1.11E-01		NME1,NME2,AK4
Glucose and Glucose-1-phosphate Degradation	2.27E-01	1.25E-01		PGM3
Prostanoid Biosynthesis	1.97E-01	1.11E-01		PTGES
Heme Biosynthesis II	1.97E-01	1.11E-01		HMBS
UDP-N-acetyl-D-galactosamine Biosynthesis II	1.97E-01	1.11E-01		PGM3
Folate Transformations I	1.97E-01	1.11E-01		MTR

## Sheet: LET+MK-8669+MK-0646
Ingenuity Canonical Pathways	-log(p-value)	Ratio	z-score	Molecules
Role of BRCA1 in DNA Damage Response	1.92E01	5.31E-01	-3.000	FANCM,BARD1,RBBP8,MRE11A,UIMC1,BRCC3,RBL1,RAD50,MLH1,CHEK1,RAD51,FANCB,E2F6,FANCD2,RFC2,SLC19A1,BRCA1,BLM,BRIP1,E2F2,CHEK2,TOPBP1,PLK1,RFC1,FANCC,RFC5,NBN,RFC4,MSH2,C19orf40,BRCA2,ATR,FANCA,RFC3
Mitotic Roles of Polo-Like Kinase	1.46E01	4.55E-01		KIF23,CDC20,PTTG1,CDC7,CCNB2,ANAPC1,CDC25B,PLK4,CDC26,PPP2R2C,CHEK2,RAD21,CDC25A,SMC3,CDC25C,ESPL1,WEE1,PRC1,PLK1,CDK1,CCNB1,SLK,PKMYT1,FBXO5,HSP90AA1,PPP2R5E,PPP2R1B,CDC27,STAG2,KIF11
Role of CHK Proteins in Cell Cycle Checkpoint Control	1.14E01	4.36E-01	-1.414	CDC25C,RFC1,MRE11A,PLK1,RFC5,RAD50,CDK1,NBN,CHEK1,E2F6,PCNA,RFC4,RFC2,SLC19A1,TLK1,PPP2R2C,ATR,PPP2R5E,BRCA1,PPP2R1B,CHEK2,E2F2,RFC3,CDC25A
Hereditary Breast Cancer Signaling	1.01E01	2.96E-01		FANCM,BARD1,MRE11A,DDB2,CCND1,RAD50,MLH1,CHEK1,RAD51,FANCB,FANCD2,RFC2,SLC19A1,BRCA1,BLM,CHEK2,CDC25C,NRAS,WEE1,RFC1,FANCC,RFC5,CDK1,CCNB1,NBN,PALB2,RFC4,MSH2,C19orf40,BRCA2,ATR,SFN,FANCA,RFC3
Mismatch Repair in Eukaryotes	9.67E00	7.5E-01		PCNA,MSH2,RFC4,RFC2,SLC19A1,FEN1,RFC1,RFC5,POLD1,MLH1,EXO1,RFC3
Cell Cycle Control of Chromosomal Replication	9.19E00	5.56E-01		MCM5,ORC2,MCM6,CDC45,CDT1,CDC6,CDC7,ORC6,MCM4,MCM3,MCM2,DBF4,CHEK2,ORC1,MCM7
Cell Cycle: G2/M DNA Damage Checkpoint Regulation	8.95E00	4.08E-01	1.147	CDC25C,CKS2,WEE1,CCNB2,MDM2,PLK1,AURKA,CDK1,SKP2,CHEK1,CCNB1,CDC25B,CKS1B,TOP2A,PKMYT1,BORA,ATR,SFN,BRCA1,CHEK2
ATM Signaling	8.09E00	3.56E-01	-1.342	SMC3,CDC25C,CCNB2,MDM2,MRE11A,CBX5,RAD50,CDK1,NBN,CHEK1,CCNB1,RAD51,SMC2,FANCD2,MAPK10,TLK1,TP53BP1,BLM,BRCA1,CHEK2,CDC25A
RAN Signaling	5.48E00	5.29E-01		KPNB1,KPNA3,RCC1,CSE1L,KPNA2,RAN,XPO1,RANBP1,IPO5
DNA Double-Strand Break Repair by Homologous Recombination	5.25E00	5.71E-01		RAD51,LIG1,GEN1,BRCA2,MRE11A,BRCA1,RAD50,NBN
Estrogen-mediated S-phase Entry	4.86E00	4.17E-01	-2.121	MYC,CCNA2,E2F6,TFDP1,RBL1,CCND1,CDK1,E2F2,SKP2,CDC25A
Cyclins and Cell Cycle Regulation	4.05E00	2.31E-01	-0.775	PA2G4,TFDP1,SUV39H1,WEE1,CCNB2,CDKN2C,CCND1,CDK1,SKP2,CCNB1,CCNA2,E2F6,ATR,PPP2R2C,PPP2R5E,PPP2R1B,E2F2,CDC25A
Cell Cycle: G1/S Checkpoint Regulation	3.55E00	2.34E-01	0.000	TFDP1,PA2G4,SUV39H1,PAK1IP1,SMAD3,CDKN2C,MDM2,RBL1,CCND1,SKP2,MYC,E2F6,ATR,E2F2,CDC25A
Pyrimidine Deoxyribonucleotides De Novo Biosynthesis I	3.5E00	3.64E-01		TYMS,DUT,NME1,CMPK2,RRM2,AK4,DTYMK,RRM1
Aryl Hydrocarbon Receptor Signaling	3.44E00	1.79E-01	-2.837	ALDH4A1,TFF1,RBL1,RARG,CCND1,FAS,PTGES3,CHEK1,MYC,CCNA2,RARA,CHEK2,ALDH1B1,NFIC,TFDP1,MDM2,CYP1B1,FOS,HSP90AA1,ATR,NCOR2,DHFR,NRIP1,MCM7,HSPB1
GADD45 Signaling	3.16E00	3.68E-01		PCNA,ATR,MAP3K4,BRCA1,CCND1,CDK1,CCNB1
Protein Ubiquitination Pathway	2.92E00	1.45E-01		USP24,USP18,USP14,DNAJC17,USP35,CDC20,USP20,HSPB8,UBE2V2,ANAPC1,USP3,HSPA4,USP13,PSMC6,USP16,UCHL5,PSMA3,PSMD14,BRCA1,PSMC2,DNAJC22,DNAJC9,HSPA9,MDM2,DNAJC2,HSPD1,USP1,SKP2,USP31,PSMC1,USP32,PSMD12,PSMA4,HSP90AA1,DNAJC7,UBE2C,HSPB1
DNA damage-induced 14-3-3σ Signaling	2.38E00	3.16E-01		CCNB2,ATR,SFN,BRCA1,CDK1,CCNB1
Folate Transformations I	2.31E00	4.44E-01		MTHFD1L,MTHFR,SHMT1,MTHFD1
DNA Double-Strand Break Repair by Non-Homologous End Joining	2.31E00	3.57E-01		DCLRE1C,MRE11A,XRCC5,RAD50,NBN
γ-glutamyl Cycle	2.31E00	3.57E-01		OPLAH,GGT6,GCLM,GGT1,GGT7
dTMP De Novo Biosynthesis	2.25E00	6E-01		TYMS,SHMT1,DHFR
Folate Polyglutamylation	2.25E00	6E-01		MTHFD1L,SHMT1,MTHFD1
Telomere Extension by Telomerase	2.17E00	3.33E-01		HNRNPA2B1,MRE11A,XRCC5,RAD50,NBN
Salvage Pathways of Pyrimidine Ribonucleotides	2.16E00	1.68E-01		APOBEC3B,NME1,FAM20B,CMPK2,APOBEC2,MAPK6,PLK1,TTK,CDK1,PRKCD,PRPF4B,MAP3K8,AK4,EIF2AK2,UCK2,NEK2
p53 Signaling	2.03E00	1.63E-01	0.277	TP53INP1,TOPBP1,MDM2,CCND1,BIRC5,FAS,CHEK1,PCNA,STAG1,THBS1,ATR,SFN,BRCA1,TNFRSF10A,CHEK2,DRAM1
Chronic Myeloid Leukemia Signaling	1.89E00	1.61E-01		GAB2,NRAS,TFDP1,PA2G4,SUV39H1,SMAD3,MDM2,IKBKE,RBL1,CCND1,MYC,E2F6,PTPN11,CTBP2,E2F2
Glioma Signaling	1.81E00	1.58E-01	-3.162	NRAS,PA2G4,TFDP1,SUV39H1,CDKN2C,MDM2,RBL1,CCND1,PDGFB,E2F6,PRKCD,PDGFRA,IGF1R,PRKD3,E2F2
Ovarian Cancer Signaling	1.77E00	1.45E-01		NRAS,PA2G4,TFDP1,SUV39H1,WNT9A,FZD9,MMP2,TCF7L1,TCF3,CCND1,MLH1,RAD51,VEGFA,FZD8,MSH2,PRKAG2,BRCA2,BRCA1,TCF7L2
Superpathway of Serine and Glycine Biosynthesis I	1.77E00	4.29E-01		PSAT1,PHGDH,SHMT1
Role of JAK family kinases in IL-6-type Cytokine Signaling	1.76E00	2.4E-01		SOCS3,JAK1,PTPN11,MAPK10,OSMR,JAK2
Pancreatic Adenocarcinoma Signaling	1.72E00	1.51E-01	-0.707	JAK1,PA2G4,TFDP1,SUV39H1,SMAD3,HBEGF,MDM2,JAK2,CCND1,BIRC5,VEGFA,RAD51,E2F6,MAPK10,BRCA2,E2F2
Diphthamide Biosynthesis	1.68E00	6.67E-01		EEF2,DPH6
Glycerol-3-phosphate Shuttle	1.68E00	6.67E-01		GPD1,GPD2
D-myo-inositol-5-phosphate Metabolism	1.68E00	1.4E-01		SOCS3,CDC25C,EPHX2,PPFIA3,PAWR,ACP5,PPP4R1,PPM1K,SET,PLCH1,CDC25B,PLCD3,PTPRH,PTPN11,DUSP10,MTMR2,PPP2R5E,PIP4K2A,CDC25A,PPFIA4
Molecular Mechanisms of Cancer	1.65E00	1.18E-01		GAB2,JAK1,PA2G4,SMAD3,SUV39H1,CDKN2C,JAK2,RBL1,CCND1,FAS,CHEK1,MYC,CDC25B,E2F6,FANCD2,ARHGEF2,GNA13,BRCA1,PRKD3,E2F2,CHEK2,CDC25A,CDC25C,NRAS,TFDP1,WNT9A,ITGA5,FZD9,MDM2,AURKA,TCF3,NBN,FZD8,ADCY9,FOS,PTPN11,PRKCD,IRS1,MAPK10,PRKAG2,ATR,BMP7,CASP7
DNA Methylation and Transcriptional Repression Signaling	1.61E00	2.5E-01		DNMT3B,DNMT3A,CHD4,MTA2,SAP30
Cell Cycle Regulation by BTG Family Proteins	1.56E00	2E-01		E2F6,CNOT7,PPP2R2C,PPP2R5E,PPP2R1B,CCND1,E2F2
Superpathway of Cholesterol Biosynthesis	1.53E00	2.14E-01		DHCR7,ACAT2,HMGCS2,TM7SF2,HMGCS1,LBR
Creatine-phosphate Biosynthesis	1.4E00	5E-01		CKMT2,CKM
Melatonin Degradation II	1.4E00	5E-01		SMOX,MAOA
Role of Oct4 in Mammalian Embryonic Stem Cell Pluripotency	1.39E00	1.74E-01		PCGF6,CCNF,RARA,NR2F2,JARID2,NR5A2,BRCA1,IGF2BP1
D-myo-inositol (1,4,5,6)-Tetrakisphosphate Biosynthesis	1.34E00	1.34E-01		SOCS3,CDC25C,EPHX2,PPFIA3,PAWR,ACP5,PPP4R1,PPM1K,SET,CDC25B,PTPRH,PTPN11,DUSP10,MTMR2,PPP2R5E,PPFIA4,CDC25A
D-myo-inositol (3,4,5,6)-tetrakisphosphate Biosynthesis	1.34E00	1.34E-01		SOCS3,CDC25C,EPHX2,PPFIA3,PAWR,ACP5,PPP4R1,PPM1K,SET,CDC25B,PTPRH,PTPN11,DUSP10,MTMR2,PPP2R5E,PPFIA4,CDC25A
Pyridoxal 5'-phosphate Salvage Pathway	1.34E00	1.56E-01		FAM20B,PRKCD,PRPF4B,MAPK6,PLK1,MAP3K8,EIF2AK2,TTK,NEK2,CDK1
Prolactin Signaling	1.32E00	1.51E-01	-2.530	MYC,SOCS3,FOS,NRAS,PTPN11,PRKCD,IRS1,NMI,JAK2,PRLR,PRKD3
Ketogenesis	1.32E00	3E-01		ACAT2,HMGCS2,HMGCS1
Thyroid Cancer Signaling	1.28E00	1.75E-01		MYC,NRAS,TCF7L1,TCF3,RET,CCND1,TCF7L2
Putrescine Degradation III	1.28E00	2.35E-01		ALDH4A1,ALDH1B1,SMOX,MAOA
TR/RXR Activation	1.22E00	1.41E-01		LDLR,SCARB1,NCOA6,NRGN,MDM2,BCL3,PFKP,NCOR2,TBL1XR1,SYT12,THRSP,ATP2A1
Tetrahydrofolate Salvage from 5,10-methenyltetrahydrofolate	1.21E00	4E-01		MTHFD1L,MTHFD1
Serine Biosynthesis	1.21E00	4E-01		PSAT1,PHGDH
Tryptophan Degradation X (Mammalian, via Tryptamine)	1.2E00	2.22E-01		ALDH4A1,ALDH1B1,SMOX,MAOA
UVC-Induced MAPK Signaling	1.18E00	1.67E-01	-1.134	FOS,NRAS,PRKCD,MAPK10,ATR,SMPD3,PRKD3
IGF-1 Signaling	1.14E00	1.34E-01	-2.121	FOS,IGFBP4,SOCS3,NRAS,JAK1,PTPN11,IRS1,PRKAG2,IGF1R,IGFBP5,JAK2,SFN,IGFBP2
3-phosphoinositide Biosynthesis	1.13E00	1.23E-01		SOCS3,CDC25C,EPHX2,PPFIA3,PAWR,ACP5,PPP4R1,PPM1K,SET,CDC25B,PTPRH,PTPN11,DUSP10,MTMR2,PI4K2B,PPP2R5E,PIP4K2A,CDC25A,PPFIA4
Role of JAK2 in Hormone-like Cytokine Signaling	1.12E00	1.71E-01		SOCS3,JAK1,PTPN11,IRS1,JAK2,PRLR
BER pathway	1.11E00	2.5E-01		LIG1,PCNA,FEN1
Glutamate Removal from Folates	1.06E00	1E00		GGH
Adenine and Adenosine Salvage VI	1.06E00	1E00		ADK
Granzyme A Signaling	1.06E00	2E-01		NME1,HIST1H1E,HMGB2,SET
Glycerol Degradation I	1.05E00	3.33E-01		GPD1,GPD2
UDP-N-acetyl-D-glucosamine Biosynthesis II	1.05E00	3.33E-01		GNPNAT1,GFPT2
Zymosterol Biosynthesis	1.05E00	3.33E-01		TM7SF2,LBR
ERK5 Signaling	1.05E00	1.43E-01	-2.828	MYC,FOS,NRAS,LIF,PTPN11,RPS6KA3,MAP3K8,GNA13,SFN
Wnt/β-catenin Signaling	1.04E00	1.18E-01	-0.832	WNT9A,SOX12,FZD9,MDM2,TCF7L1,TCF3,CCND1,RARG,MYC,APPL1,FZD8,RARA,NR5A2,SOX9,PPP2R2C,DKK1,KREMEN2,PPP2R5E,PPP2R1B,TCF7L2
Oleate Biosynthesis II (Animals)	1.02E00	2.31E-01		SCD,UFSP2,FADS1
Cholesterol Biosynthesis I	1.02E00	2.31E-01		DHCR7,TM7SF2,LBR
Mevalonate Pathway I	1.02E00	2.31E-01		ACAT2,HMGCS2,HMGCS1
Cholesterol Biosynthesis II (via 24,25-dihydrolanosterol)	1.02E00	2.31E-01		DHCR7,TM7SF2,LBR
Cholesterol Biosynthesis III (via Desmosterol)	1.02E00	2.31E-01		DHCR7,TM7SF2,LBR
STAT3 Pathway	1.02E00	1.37E-01		MYC,SOCS3,NRAS,FGFR4,CISH,IGF1R,PDGFRA,MAPK10,JAK2,CDC25A
Thrombopoietin Signaling	1.01E00	1.45E-01	-2.828	MYC,GAB2,FOS,NRAS,PTPN11,PRKCD,JAK2,PRKD3
Superpathway of Inositol Phosphate Compounds	9.86E-01	1.15E-01		SOCS3,CDC25C,EPHX2,PPFIA3,IPPK,PAWR,ACP5,PPP4R1,PPM1K,SET,PLCH1,CDC25B,PLCD3,PTPRH,PTPN11,DUSP10,MTMR2,PI4K2B,PPP2R5E,PIP4K2A,CDC25A,PPFIA4
PI3K/AKT Signaling	9.67E-01	1.22E-01	-1.604	GAB2,JAK1,NRAS,ITGA5,MDM2,IKBKE,JAK2,CCND1,EIF4E,HSP90AA1,PPP2R2C,MAP3K8,PPP2R5E,SFN,PPP2R1B
Sonic Hedgehog Signaling	9.54E-01	1.67E-01		DYRK1B,GLIS2,PRKAG2,CDK1,CCNB1
Adipogenesis pathway	9.45E-01	1.21E-01		TXNIP,TNFRSF1A,SMAD3,NR2F2,FZD9,SAP30,BSCL2,FZD8,FGFR4,EZH2,CTBP2,CLOCK,BMP7,SOX9,TBL1XR1
Leukotriene Biosynthesis	9.44E-01	2.14E-01		GGT6,GGT1,GGT7
3-phosphoinositide Degradation	9.42E-01	1.18E-01		SOCS3,CDC25C,EPHX2,PPFIA3,PAWR,ACP5,PPP4R1,PPM1K,SET,CDC25B,PTPRH,PTPN11,DUSP10,MTMR2,PPP2R5E,PPFIA4,CDC25A
Regulation of Cellular Mechanics by Calpain Protease	9.42E-01	1.4E-01	0.378	CAPN8,CCNA2,NRAS,ACTN3,ITGA5,CAPN9,CCND1,CDK1
tRNA Charging	9.39E-01	1.54E-01		YARS2,DARS,DARS2,TARS,IARS,FARSB
Acetyl-CoA Biosynthesis I (Pyruvate Dehydrogenase Complex)	9.34E-01	2.86E-01		DLAT,DLD
Bladder Cancer Signaling	8.95E-01	1.26E-01		VEGFA,MYC,NRAS,TFDP1,PA2G4,THBS1,SUV39H1,FGF14,MDM2,MMP2,CCND1
Sertoli Cell-Sertoli Cell Junction Signaling	8.75E-01	1.12E-01		EPN3,TUBA1B,DLG1,NRAS,TNFRSF1A,ACTN3,JAM2,ITGA5,MAP3K4,TUBB,PLS1,MPP6,TJP3,TUBB6,SORBS1,ZAK,MAPK10,PRKAG2,MTMR2,MAP3K8
Neuregulin Signaling	8.7E-01	1.25E-01	-1.000	MYC,NRAS,PTPN11,PRKCD,ERBB4,DCN,ITGA5,HSP90AA1,HBEGF,PRKD3,AREG
IL-10 Signaling	8.62E-01	1.3E-01		SOCS3,FOS,IL4R,CCR5,JAK1,BLVRA,IL1RN,IKBKE,IL1R1
Histidine Degradation III	8.33E-01	2.5E-01		MTHFD1L,MTHFD1
Salvage Pathways of Pyrimidine Deoxyribonucleotides	8.33E-01	2.5E-01		APOBEC3B,TK1
Dopamine Degradation	8.32E-01	1.67E-01		ALDH4A1,ALDH1B1,SMOX,MAOA
IL-9 Signaling	7.83E-01	1.47E-01	0.000	SOCS3,JAK1,IRS1,CISH,BCL3
Oncostatin M Signaling	7.83E-01	1.47E-01	-1.342	TIMP3,JAK1,NRAS,OSMR,JAK2
Colorectal Cancer Metastasis Signaling	7.83E-01	1.06E-01	-1.528	JAK1,SMAD3,JAK2,CCND1,MLH1,GNG7,MYC,VEGFA,APPL1,GNG12,NRAS,TNFRSF1A,WNT9A,FZD9,MMP2,TCF7L1,TCF3,BIRC5,FZD8,ADCY9,FOS,MSH2,MAPK10,PRKAG2,TCF7L2
Spliceosomal Cycle	7.83E-01	5E-01		LOC102724594/U2AF1
All-trans-decaprenyl Diphosphate Biosynthesis	7.83E-01	5E-01		PDSS1
Proline Degradation	7.83E-01	5E-01		ALDH4A1
Choline Degradation I	7.83E-01	5E-01		CHDH
4-hydroxyproline Degradation I	7.83E-01	5E-01		ALDH4A1
L-glutamine Biosynthesis II (tRNA-dependent)	7.83E-01	5E-01		QRSL1
Glycine Biosynthesis I	7.83E-01	5E-01		SHMT1
UVB-Induced MAPK Signaling	7.73E-01	1.32E-01	-1.633	FOS,PRKCD,MAPK10,RPS6KA3,PRKD3,EIF4E,HIST2H3C
Superpathway of Geranylgeranyldiphosphate Biosynthesis I (via Mevalonate)	7.54E-01	1.76E-01		ACAT2,HMGCS2,HMGCS1
Coagulation System	7.46E-01	1.43E-01	-2.236	F12,SERPINA5,SERPINA1,THBD,PLAT
Antiproliferative Role of TOB in T Cell Signaling	7.41E-01	1.54E-01		CCNA2,SMAD3,TOB1,SKP2
PPAR Signaling	7.33E-01	1.17E-01	2.111	FOS,NRAS,IL1RN,TNFRSF1A,PDGFRA,HSP90AA1,IKBKE,NCOR2,IL1R1,NRIP1,PDGFB
HGF Signaling	7.16E-01	1.14E-01	-2.530	ELF4,FOS,NRAS,PTPN11,PRKCD,MAPK10,ITGA5,MAP3K8,MAP3K4,PRKD3,CCND1,ELF1
Mouse Embryonic Stem Cell Pluripotency	7.12E-01	1.16E-01	-2.111	MYC,FZD8,JAK1,NRAS,LIF,PTPN11,FZD9,TCF7L1,JAK2,TCF3,TCF7L2
IL-6 Signaling	7.02E-01	1.12E-01	-1.941	VEGFA,FOS,SOCS3,NRAS,PTPN11,IL1RN,CYP19A1,TNFRSF1A,MAPK10,IKBKE,JAK2,IL1R1,HSPB1
D-myo-inositol (1,4,5)-Trisphosphate Biosynthesis	7E-01	1.48E-01		PLCD3,PI4K2B,PIP4K2A,PLCH1
Pyrimidine Ribonucleotides Interconversion	7E-01	1.48E-01		NME1,CMPK2,ENTPD1,AK4
HIPPO signaling	6.89E-01	1.16E-01	2.449	TEAD4,DLG1,TEAD1,SMAD3,PPP2R2C,PPP2R5E,SFN,PPP2R1B,DLG3,SKP2
p38 MAPK Signaling	6.84E-01	1.11E-01	-0.905	TIFA,TNFRSF1A,RPS6KA3,IL1R1,MKNK2,FAS,CDC25B,MYC,IL1RN,DUSP10,JMJD7-PLA2G4B,HIST2H3C,HSPB1
P2Y Purigenic Receptor Signaling Pathway	6.49E-01	1.09E-01	-2.887	ITGA2B,NRAS,GNG7,MYC,PLCD3,P2RY2,ADCY9,FOS,P2RY6,PRKCD,PRKAG2,PRKD3,GNG12
PAK Signaling	6.28E-01	1.12E-01	0.000	ARHGAP10,NRAS,MYLPF,PAK1IP1,PDGFRA,MAPK10,ITGA5,EPHB3,DSCAM,PDGFB
1,25-dihydroxyvitamin D3 Biosynthesis	6.25E-01	3.33E-01		CYP27B1
Glutathione Biosynthesis	6.25E-01	3.33E-01		GCLM
Inosine-5'-phosphate Biosynthesis II	6.25E-01	3.33E-01		PAICS
1D-myo-inositol Hexakisphosphate Biosynthesis V (from Ins(1,3,4)P3)	6.25E-01	3.33E-01		IPPK
S-adenosyl-L-methionine Biosynthesis	6.25E-01	3.33E-01		MAT1A
Pyrimidine Ribonucleotides De Novo Biosynthesis	6.25E-01	1.38E-01		NME1,CMPK2,ENTPD1,AK4
CCR5 Signaling in Macrophages	6.17E-01	1.16E-01		FOS,CCR5,PRKCD,MAPK10,PRKD3,GNG12,GNG7,FAS
Growth Hormone Signaling	6.17E-01	1.16E-01	-1.890	SOCS3,FOS,PRKCD,IRS1,IGF1R,RPS6KA3,JAK2,PRKD3
Pentose Phosphate Pathway	6.13E-01	1.82E-01		RPE,G6PD
Ceramide Signaling	6.02E-01	1.12E-01	-1.667	FOS,NRAS,S1PR5,TNFRSF1A,PPP2R2C,CERK,PPP2R5E,PPP2R1B,SMPD3
Small Cell Lung Cancer Signaling	5.74E-01	1.13E-01		MYC,TFDP1,PA2G4,SUV39H1,CKS1B,IKBKE,CCND1,SKP2
Factors Promoting Cardiogenesis in Vertebrates	5.72E-01	1.09E-01		FZD8,PRKCD,CDC6,FZD9,BMP7,TCF7L1,DKK1,TCF3,PRKD3,TCF7L2
Glioblastoma Multiforme Signaling	5.59E-01	1.03E-01	-1.387	NRAS,WNT9A,FZD9,MDM2,TCF3,CCND1,PDGFB,MYC,PLCD3,FZD8,E2F6,PRKCD,PDGFRA,IGF1R,E2F2
Cleavage and Polyadenylation of Pre-mRNA	5.57E-01	1.67E-01		NUDT21,CPSF3
Ubiquinol-10 Biosynthesis (Eukaryotic)	5.57E-01	1.67E-01		MICAL1,COQ3
Purine Nucleotides De Novo Biosynthesis II	5.57E-01	1.67E-01		GMPS,PAICS
Basal Cell Carcinoma Signaling	5.54E-01	1.11E-01		FZD8,GLIS2,WNT9A,FZD9,BMP7,TCF7L1,TCF3,TCF7L2
PPARα/RXRα Activation	5.51E-01	1.01E-01	0.905	NRAS,GPD1,SMAD3,CKAP5,NCOA6,IKBKE,BCL3,IL1R1,JAK2,CAND1,ADCY9,PLCD3,GPD2,IRS1,CLOCK,PRKAG2,HSP90AA1,NCOR2
Breast Cancer Regulation by Stathmin1	5.38E-01	9.95E-02		TUBA1B,NRAS,TUBB,CDK1,GNG7,E2F6,ADCY9,STMN1,TUBB6,PRKCD,PRKAG2,PPP2R2C,ARHGEF2,GNA13,PPP2R5E,PRKD3,PPP2R1B,GNG12,E2F2
SAPK/JNK Signaling	5.37E-01	1.06E-01	-0.632	MAP4K3,NRAS,IRS1,DUSP10,ZAK,MAPK10,DUSP4,GNA13,MAP3K4,GNG7
Role of JAK1 and JAK3 in γc Cytokine Signaling	5.25E-01	1.11E-01		SOCS3,IL4R,JAK1,NRAS,PTPN11,IRS1,JAK2
2-ketoglutarate Dehydrogenase Complex	5.19E-01	2.5E-01		DLD
Branched-chain α-keto acid Dehydrogenase Complex	5.19E-01	2.5E-01		DLD
Spermine and Spermidine Degradation I	5.19E-01	2.5E-01		SMOX
Arginine Degradation I (Arginase Pathway)	5.19E-01	2.5E-01		ALDH4A1
Rapoport-Luebering Glycolytic Shunt	5.19E-01	2.5E-01		PGAM2
Type II Diabetes Mellitus Signaling	5.12E-01	1.03E-01		SOCS3,TNFRSF1A,PRKCD,IRS1,SLC27A6,MAPK10,PRKAG2,IKBKE,MAFA,SMPD3,PRKD3,KCNJ11
Assembly of RNA Polymerase III Complex	5.08E-01	1.54E-01		BDP1,GTF3C4
Histamine Degradation	5.08E-01	1.54E-01		ALDH4A1,ALDH1B1
Guanosine Nucleotides Degradation III	5.08E-01	1.54E-01		NT5C2,AOX1
Retinoic acid Mediated Apoptosis Signaling	5.05E-01	1.09E-01	-2.449	TIPARP,RARA,PARP2,TNFRSF10A,RARG,PARP9,CRABP1
Hepatic Cholestasis	4.93E-01	9.88E-02		LIF,TNFRSF1A,IKBKE,IL1R1,MAP3K4,ADCY9,IL1RN,RARA,PRKCD,FGFR4,PPRC1,MAPK10,PRKAG2,NR5A2,ABCC3,PRKD3
Hypoxia Signaling in the Cardiovascular System	4.86E-01	1.08E-01		VEGFA,COPS5,HSP90AA1,UBE2V2,MDM2,LDHA,UBE2C
p70S6K Signaling	4.84E-01	1.01E-01	-0.905	PLCD3,IL4R,JAK1,NRAS,EEF2,PRKCD,IRS1,PPP2R2C,PPP2R5E,SFN,PPP2R1B,PRKD3
Aldosterone Signaling in Epithelial Cells	4.81E-01	9.87E-02		DNAJC17,DNAJC9,HSPA9,HSPB8,DNAJC2,HSPD1,PLCD3,HSPA4,PRKCD,HSP90AA1,DNAJC22,PRKD3,PIP4K2A,DNAJC7,HSPB1
α-Adrenergic Signaling	4.76E-01	1.03E-01	-1.134	ADCY9,NRAS,ADRA2A,PRKCD,PRKAG2,PYGL,PRKD3,GNG12,GNG7
IL-22 Signaling	4.65E-01	1.25E-01		SOCS3,JAK1,MAPK10
Isoleucine Degradation I	4.65E-01	1.43E-01		ACAT2,DLD
Urate Biosynthesis/Inosine 5'-phosphate Degradation	4.65E-01	1.43E-01		NT5C2,AOX1
Phenylalanine Degradation IV (Mammalian, via Side Chain)	4.65E-01	1.43E-01		SMOX,MAOA
PDGF Signaling	4.63E-01	1.04E-01	-2.828	MYC,FOS,JAK1,NRAS,PDGFRA,JAK2,EIF2AK2,PDGFB
Axonal Guidance Signaling	4.62E-01	9.24E-02		TUBA1B,RGS3,SEMA6B,SEMA4F,BRCC3,TUBB,ABLIM1,GNG7,SEMA6C,EIF4E,VEGFA,PLCD3,MICAL1,SRGAP1,PSMD14,GNA13,PRKD3,GNG12,NRAS,KALRN,ADAM2,COPS5,WNT9A,C9orf3,MYLPF,ITGA5,FZD9,MMP2,ADAMTS9,PDGFB,FZD8,GLIS2,TUBB6,PTPN11,PRKCD,PRKAG2,EPHB3,BMP7,EPHA2,NRP1
UVA-Induced MAPK Signaling	4.6E-01	1.02E-01		PLCD3,FOS,NRAS,TIPARP,PARP2,MAPK10,RPS6KA3,SMPD3,PARP9
ERK/MAPK Signaling	4.6E-01	9.63E-02	-0.471	NRAS,VRK2,ITGA5,MKNK2,EIF4E,ELF1,MYC,FOS,ELF4,PRKCD,PRKAG2,DUSP4,PPP2R2C,PPP2R5E,PPP2R1B,JMJD7-PLA2G4B,HSPB1,HIST2H3C
RAR Activation	4.59E-01	9.66E-02		NSD1,SMAD3,NR2F2,JAK2,RARG,CRABP1,VEGFA,FOS,ADCY9,RARA,PRKCD,MAPK10,PRKAG2,NCOR2,NRIP1,ZBTB16,PRKD3
CDK5 Signaling	4.58E-01	1.01E-01	-1.897	ADCY9,NRAS,EGR1,LAMB1,MAPK10,MAPK6,PRKAG2,PPP2R2C,PPP2R5E,PPP2R1B
Telomerase Signaling	4.58E-01	1.01E-01	-1.000	MYC,ELF4,NRAS,DKC1,HSP90AA1,PPP2R2C,PPP2R5E,PPP2R1B,PTGES3,ELF1
Role of Tissue Factor in Cancer	4.57E-01	1E-01		VEGFA,YES1,NRAS,PTPN11,EGR1,RPS6KA3,HBEGF,JAK2,GNA13,FRK,EIF4E
Triacylglycerol Biosynthesis	4.48E-01	1.14E-01		AGPAT5,ELOVL2,DGAT1,ELOVL6
Noradrenaline and Adrenaline Degradation	4.48E-01	1.14E-01		ALDH4A1,ALDH1B1,SMOX,MAOA
Protein Citrullination	4.4E-01	2E-01		PADI3
Pentose Phosphate Pathway (Oxidative Branch)	4.4E-01	2E-01		G6PD
Heme Degradation	4.4E-01	2E-01		BLVRA
Ceramide Biosynthesis	4.4E-01	2E-01		DEGS2
Tetrapyrrole Biosynthesis II	4.4E-01	2E-01		HMBS
2-oxobutanoate Degradation I	4.4E-01	2E-01		DLD
Citrulline-Nitric Oxide Cycle	4.4E-01	2E-01		ASS1
Bupropion Degradation	4.36E-01	1.2E-01		CYP19A1,CYP2U1,CYP1B1
Human Embryonic Stem Cell Pluripotency	4.32E-01	9.7E-02		S1PR5,SMAD3,WNT9A,FZD9,TCF7L1,TCF3,PDGFB,INHBA,FZD8,FGFR4,PDGFRA,BMP7,TCF7L2
GDNF Family Ligand-Receptor Interactions	4.32E-01	1.03E-01	-1.890	FOS,NRAS,ARTN,IRS1,DOK7,MAPK10,RET
Regulation of IL-2 Expression in Activated and Anergic T Lymphocytes	4.3E-01	1.01E-01		FOS,NRAS,VAV3,SMAD3,MAPK10,TOB1,IKBKE,MALT1
NAD biosynthesis II (from tryptophan)	4.26E-01	1.33E-01		QPRT,KYNU
Interferon Signaling	4.24E-01	1.11E-01	-2.000	IFIT3,IFIT1,JAK1,JAK2
Production of Nitric Oxide and Reactive Oxygen Species in Macrophages	4.17E-01	9.44E-02	-0.243	APOE,JAK1,TNFRSF1A,IKBKE,MAP3K4,JAK2,FOS,PRKCD,MAPK10,PPP2R2C,SERPINA1,MAP3K8,PPP2R5E,PRKD3,PPP2R1B,CLU,APOD
Myc Mediated Apoptosis Signaling	4.16E-01	1.03E-01		MYC,NRAS,IGF1R,MAPK10,SFN,FAS
Superpathway of Melatonin Degradation	4.16E-01	1.03E-01		UGT2B17,CYP19A1,SMOX,CYP2U1,CYP1B1,MAOA
IL-1 Signaling	4.15E-01	9.89E-02	-1.134	ADCY9,FOS,MAPK10,PRKAG2,IKBKE,IL1R1,GNA13,GNG12,GNG7
Tec Kinase Signaling	4.13E-01	9.49E-02	-2.887	JAK1,ITGA5,JAK2,FRK,GNG7,FAS,FOS,YES1,PRKCD,VAV3,MAPK10,GNA13,TNFRSF10A,PRKD3,GNG12
Acetone Degradation I (to Methylglyoxal)	4.08E-01	1.15E-01		CYP19A1,CYP2U1,CYP1B1
Death Receptor Signaling	4.01E-01	9.78E-02	-2.333	TIPARP,TNFRSF1A,PARP2,IKBKE,TNFRSF10A,PARP9,CASP7,FAS,HSPB1
Extrinsic Prothrombin Activation Pathway	3.91E-01	1.25E-01		F12,THBD
Fatty Acid α-oxidation	3.91E-01	1.25E-01		ALDH4A1,ALDH1B1
Oxidative Ethanol Degradation III	3.91E-01	1.25E-01		ALDH4A1,ALDH1B1
Methionine Degradation I (to Homocysteine)	3.91E-01	1.25E-01		SUV39H2,MAT1A
Prostate Cancer Signaling	3.86E-01	9.76E-02		NRAS,TFDP1,PA2G4,SUV39H1,NKX3-1,HSP90AA1,MDM2,CCND1
IL-3 Signaling	3.84E-01	9.86E-02	-2.646	GAB2,FOS,JAK1,NRAS,PRKCD,JAK2,PRKD3
FXR/RXR Activation	3.83E-01	9.45E-02		C4A/C4B,APOE,SCARB1,CYP19A1,IL1RN,FGFR4,RARA,MAPK10,NR5A2,SERPINA1,CLU,APOD
IL-15 Production	3.82E-01	1.11E-01		JAK1,JAK2,FRK
Arginine Biosynthesis IV	3.79E-01	1.67E-01		ASS1
Pyruvate Fermentation to Lactate	3.79E-01	1.67E-01		LDHA
Urea Cycle	3.79E-01	1.67E-01		ASS1
Pentose Phosphate Pathway (Non-oxidative Branch)	3.79E-01	1.67E-01		RPE
Glycine Cleavage Complex	3.79E-01	1.67E-01		DLD
Pregnenolone Biosynthesis	3.79E-01	1.67E-01		MICAL1
GDP-mannose Biosynthesis	3.79E-01	1.67E-01		PMM2
14-3-3-mediated Signaling	3.69E-01	9.4E-02		PLCD3,FOS,TUBA1B,NRAS,TUBB6,TNFRSF1A,PRKCD,MAPK10,SFN,TUBB,PRKD3
JAK/Stat Signaling	3.69E-01	9.72E-02	-1.134	SOCS3,FOS,JAK1,NRAS,PTPN11,CISH,JAK2
Nicotine Degradation III	3.63E-01	1E-01		UGT2B17,CYP19A1,CYP2U1,AOX1,CYP1B1
γ-linolenate Biosynthesis II (Animals)	3.59E-01	1.18E-01		SLC27A6,FADS1
Adenosine Nucleotides Degradation II	3.59E-01	1.18E-01		NT5C2,AOX1
NF-κB Activation by Viruses	3.54E-01	9.59E-02	-2.449	CCR5,NRAS,PRKCD,ITGA5,IKBKE,EIF2AK2,PRKD3
Ephrin B Signaling	3.54E-01	9.59E-02	0.000	RGS3,KALRN,VAV3,EPHB3,GNA13,GNG12,GNG7
Role of PKR in Interferon Induction and Antiviral Response	3.41E-01	1E-01		TNFRSF1A,IKBKE,EIF2AK2,EIF2S1
Transcriptional Regulatory Network in Embryonic Stem Cells	3.41E-01	1E-01		RIF1,TCF7L1,SET,FOXC1
ErbB Signaling	3.32E-01	9.3E-02		FOS,NRAS,PRKCD,ERBB4,MAPK10,HBEGF,PRKD3,AREG
Ethanol Degradation IV	3.3E-01	1.11E-01		ALDH4A1,ALDH1B1
Cysteine Biosynthesis III (mammalia)	3.3E-01	1.11E-01		SUV39H2,MAT1A
NAD Biosynthesis from 2-amino-3-carboxymuconate Semialdehyde	3.3E-01	1.43E-01		QPRT
Inositol Pyrophosphates Biosynthesis	3.3E-01	1.43E-01		IPPK
CD27 Signaling in Lymphocytes	3.29E-01	9.62E-02		FOS,MAPK10,IKBKE,MAP3K8,MAP3K4
CNTF Signaling	3.29E-01	9.62E-02	-2.236	JAK1,NRAS,PTPN11,RPS6KA3,JAK2
LXR/RXR Activation	3.25E-01	9.09E-02	-0.333	C4A/C4B,APOE,SCD,LDLR,IL1RN,TNFRSF1A,SERPINA1,NCOR2,IL1R1,CLU,APOD
Mechanisms of Viral Exit from Host Cells	3.23E-01	9.76E-02		PRKCD,XPO1,PRKD3,LMNB1
IL-17A Signaling in Airway Cells	3.21E-01	9.38E-02		JAK1,TRAF3IP2,MAPK10,IKBKE,MUC5B,JAK2
HER-2 Signaling in Breast Cancer	3.14E-01	9.21E-02		NRAS,PRKCD,MDM2,MMP2,PRKD3,CCND1,AREG
VEGF Family Ligand-Receptor Interactions	3.14E-01	9.21E-02	-1.633	VEGFA,FOS,NRAS,PRKCD,PRKD3,JMJD7-PLA2G4B,NRP1
Androgen Signaling	3.1E-01	9.01E-02	-0.447	HSPA4,PRKCD,SMAD3,PRKAG2,HSP90AA1,GNA13,PRKD3,CCND1,GNG12,GNG7
Role of NANOG in Mammalian Embryonic Stem Cell Pluripotency	3.1E-01	9.01E-02	-2.000	FZD8,RIF1,JAK1,NRAS,LIF,WNT9A,FZD9,BMP7,TCF7L1,JAK2
G Beta Gamma Signaling	3.08E-01	9.09E-02		NRAS,PRKCD,PRKAG2,HBEGF,GNA13,PRKD3,GNG12,GNG7
Acute Phase Response Signaling	3.08E-01	8.88E-02	-1.387	SOCS3,NRAS,TNFRSF1A,IKBKE,SERPINA3,IL1R1,JAK2,TCF3,CRABP1,C4A/C4B,FOS,PTPN11,IL1RN,SERPINA1,OSMR
Epithelial Adherens Junction Signaling	3.07E-01	8.9E-02		EPN3,TUBA1B,YES1,NRAS,TUBB6,SORBS1,SNAI1,ACTN3,SSX2IP,TCF7L1,TUBB,TCF3,TCF7L2
Melanoma Signaling	3.05E-01	9.52E-02		NRAS,MITF,MDM2,CCND1
Acute Myeloid Leukemia Signaling	3.02E-01	9.09E-02	-2.449	MYC,NRAS,RARA,TCF7L1,TCF3,CCND1,TCF7L2
Apoptosis Signaling	2.97E-01	8.99E-02	-0.707	CAPN8,NRAS,TNFRSF1A,IKBKE,CAPN9,CDK1,CASP7,FAS
Superpathway of Methionine Degradation	2.95E-01	9.68E-02		SUV39H2,MAT1A,DLD
VDR/RXR Activation	2.9E-01	8.97E-02	0.447	PRKCD,IGFBP5,NCOR2,CYP27B1,THBD,HR,PRKD3
Dopamine Receptor Signaling	2.9E-01	8.97E-02		ADCY9,SMOX,PRKAG2,PPP2R2C,PPP2R5E,PPP2R1B,MAOA
Airway Pathology in Chronic Obstructive Pulmonary Disease	2.89E-01	1.25E-01		MMP2
Tryptophan Degradation to 2-amino-3-carboxymuconate Semialdehyde	2.89E-01	1.25E-01		KYNU
Sphingomyelin Metabolism	2.89E-01	1.25E-01		SMPD3
HIF1α Signaling	2.83E-01	8.82E-02		VEGFA,NRAS,COPS5,MAPK10,MAPK6,HSP90AA1,MDM2,MMP2,LDHA
Regulation of the Epithelial-Mesenchymal Transition Pathway	2.81E-01	8.7E-02		JAK1,NRAS,WNT9A,EGR1,SMAD3,SNAI1,FGF14,FZD9,MMP2,TCF7L1,JAK2,TCF3,FZD8,PTPN11,FGFR4,TCF7L2
Erythropoietin Signaling	2.81E-01	8.96E-02		SOCS3,FOS,NRAS,PRKCD,JAK2,PRKD3
Purine Nucleotides Degradation II (Aerobic)	2.81E-01	1E-01		NT5C2,AOX1
Tryptophan Degradation III (Eukaryotic)	2.81E-01	1E-01		ACAT2,KYNU
Reelin Signaling in Neurons	2.78E-01	8.86E-02		APOE,YES1,MAPK10,ITGA5,LRP8,ARHGEF2,FRK
VEGF Signaling	2.75E-01	8.79E-02	0.000	VEGFA,EIF2S2,NRAS,PTPN11,ACTN3,EIF2B3,EIF2S1,SFN
iNOS Signaling	2.74E-01	9.09E-02	-2.000	FOS,JAK1,IKBKE,JAK2
Estrogen Receptor Signaling	2.69E-01	8.66E-02		MED12L,TAF4B,DDX5,NRAS,TAF5,CTBP2,HNRNPD,NCOR2,NRIP1,PGR,HIST2H3C
Circadian Rhythm Signaling	2.6E-01	9.09E-02		BHLHE40,CRY2,CLOCK
G Protein Signaling Mediated by Tubby	2.6E-01	9.09E-02		JAK2,GNG12,GNG7
Endoplasmic Reticulum Stress Pathway	2.59E-01	9.52E-02		EIF2S1,CASP7
Pathogenesis of Multiple Sclerosis	2.55E-01	1.11E-01		CCR5
Assembly of RNA Polymerase I Complex	2.55E-01	1.11E-01		POLR1B
Prostanoid Biosynthesis	2.55E-01	1.11E-01		PTGES3
Calcium Transport I	2.55E-01	1.11E-01		ATP2A1
Leucine Degradation I	2.55E-01	1.11E-01		MCCC2
Heme Biosynthesis II	2.55E-01	1.11E-01		HMBS
Ketolysis	2.55E-01	1.11E-01		ACAT2
Histidine Degradation VI	2.55E-01	1.11E-01		MICAL1
UDP-N-acetyl-D-galactosamine Biosynthesis II	2.55E-01	1.11E-01		GNPNAT1
Inhibition of Angiogenesis by TSP1	2.44E-01	8.82E-02		VEGFA,THBS1,MAPK10
Polyamine Regulation in Colon Cancer	2.39E-01	9.09E-02		MYC,PSME4
Glycogen Degradation II	2.26E-01	1E-01		PYGL
Dolichyl-diphosphooligosaccharide Biosynthesis	2.26E-01	1E-01		ALG6
Glycine Betaine Degradation	2.26E-01	1E-01		SHMT1
Glutaryl-CoA Degradation	2.01E-01	9.09E-02		ACAT2
